# Supplementary material for: Systemic stress test model for shared portfolio networks
Source: Sci Rep. 2021 Feb 8;11:3358. doi: 10.1038/s41598-021-82904-y (PMC7870944; doi:10.1038/s41598-021-82904-y)
Supplement: Supplementary file 1 — Supplementary Information 1. [file 41598_2021_82904_MOESM1_ESM.xlsx]

## Sheet: Information
	Systemic stress test model for shared portfolio networks
	Irena Vodenska (1,3,*), Nima Dehmany (2), Alexander P. Becker (1,3), Sergey V. Buldyrev (4), and Shlomo Havlin (5)
	1 Department of Administrative Sciences, Metropolitan College, Boston University, 1010 Commonwealth Avenue, Boston, MA 02215, USA
	2 Center for Science of Science and Innovation, Kellogg School of Management, Northwestern University, Evanston,IL 60208, USA
	3 Center for Polymer Studies and Department of Physics, Boston University, 590 Commonwealth Avenue, Boston, MA 02215, USA
	4 Department of Physics, Yeshiva University, 500 West 185th Street, New York, NY 10033, USA
	5 Bar-Ilan University, 52900 Ramat-Gan, Israel
	* Corresponding Author: vodenska@bu.edu

## Sheet: Linking Bank Names & Tickers
Bank Name 2014-2019	Bank Name 2011	Ticker	Currency
ALLIED IRISH BANKS (C)	ALLIED IRISH BANKS PLC	AIBG.L	GBP
ALPHA BANK SA	ALPHA BANK	ALPHA.AT	EUR
AXA BANK BELGIUM	AXA	CS.PA	EUR
BANCA MONTE DEI PASCHI DI SIENA SPA	BANCA MONTE DEI PASCHI DI	BMPS.MI	EUR
BANCA POPOLARE DI SONDRIO, SOCIETÀ COOPERATIVA PER AZIONI	-	BPSO.MI	EUR
BANCO BILBAO VIZCAYA ARGENTARIA SA	BBVA	BBVA.MC	EUR
BANCO BPI SA	BANCO BPI SA	BBPI.LS	EUR
BANCO BPM (C)	BANCO POPOLARE - S.C.	BAMI.MI	EUR
BANCO COMERCIAL PORTUGUÊS SA	BANCO COMERCIAL PORTUGUES	BCP.LS	EUR
BANCO DE SABADELL SA	BANCO DE SABADELL SA	SAB.MC	EUR
BANCO POPULAR ESPAÑOL SA	BANCO POPULAR ESPANOL SA
BANCO SANTANDER SA	BANCO SANTANDER SA	SAN	USD
BANK OF IRELAND (C)	BANK OF IRELAND	BIRG.IR	EUR
BARCLAYS PLC	BARCLAYS PLC	BCS	USD
BFA-BANKIA	BFA-BANKIA	BKIA.MC	EUR
BNP PARIBAS SA	BNP PARIBAS	BNP.PA	EUR
BPER BANCA SPA	-	BPE.MI	EUR
CAIXA GERAL DE DEPÓSITOS SA	CAIXA GERAL DE DEPOSITOS SA
CAIXABANK	-	CABK.MC	EUR
COMMERZBANK AKTIENGESELLSCHAFT	COMMERZBANK AG	CBK.DE	EUR
CRÉDIT AGRICOLE GROUP (C)	CREDIT AGRICOLE	ACA.PA	EUR
DANSKE BANK A/S	DANSKE BANK	DANSKE.CO	DKK
DEUTSCHE BANK AG	DEUTSCHE BANK AG	DB	USD
DEXIA	DEXIA
EUROBANK ERGASIAS SA	EFG EUROBANK ERGASIAS SA	EUROB.AT	EUR
HSBC HOLDINGS PLC	HSBC HOLDINGS PLC	HSBC	USD
INTESA SANPAOLO SPA	INTESA SANPAOLO S.P.A	ISP.MI	EUR
KBC GROUP NV	KBC BANK	KBC.BR	EUR
LIBERBANK SA	-	LBK.MC	EUR
MEDIOBANCA – BANCA DI CREDITO FINANZIARIO SPA	-	MB.MI	EUR
NATIONAL BANK OF GREECE SA	NATIONAL BANK OF GREECE	ETE.AT	EUR
PERMANENT TSB GROUP HOLDINGS PLC	IRISH LIFE AND PERMANENT	IL0A.IR	EUR
PIRAEUS BANK SA	PIRAEUS BANK GROUP	TPEIR.AT	EUR
SOCIÉTÉ GÉNÉRALE SA	SOCIETE GENERALE	GLE.PA	EUR
STATE STREET EUROPE HOLDINGS GERMANY SAR.L. & CO. KG	STATE STREET	STT	USD
UNICAJA BANCO SA	-	UNI.MC	EUR
UNICREDIT SPA	UNICREDIT S.P.A	UCG.MI	EUR
UNIONE DI BANCHE ITALIANE SPA	UNIONE DI BANCHE ITALIANE SCPA	UBI.MI	EUR
-	AGRICULTURAL BANK OF GREECE
-	ALLIANZ	ALV.DE	EUR
-	ASSICURAZIONI GENERALI	G	USD
-	CAIXA PORTUGAL
-	CAJA DE AHORROS DEL MEDITER...
-	CAJA DE AHORROS Y PENSIONES
-	CAJA ESP. DE INVER. SALAMANCA
-	ESPIRITO SANTO GROUP
-	FRANKLIN TEMPLETON	BEN	USD
-	MARFIN POPULAR BANK PUBLIC CO
-	MUENCHENER RV	MUV2.MI	EUR
-	TT HELLENIC POSTBANK SA
-	UNIPOL	UNI.MI	EUR

## Sheet: Bank Returns (EUR base)
Date	ACA.PA	AIBG.L	ALPHA.AT	ALV.DE	BAMI.MI	BBPI.LS	BBVA.MC	BCP.LS	BCS	BEN	BIRG.IR	BKIA.MC	BMPS.MI	BNP.PA	BPE.MI	BPSO.MI	CABK.MC	CBK.DE	CS.PA	DANSKE.CO	DB	ETE.AT	EUROB.AT	G	GLE.PA	HSBC	IL0A.IR	ISP.MI	LBK.MC	MB.MI	MUV2.MI	SAB.MC	SAN	STT	TPEIR.AT	UBI.MI	UCG.MI	UNI.MC	UNI.MI
2006-01-31	0.0916959	0.0298244	0.14332	0.0368139	0.0967309		0.11072	0.0343303	-0.0102489	0.0212481	0.0608583		-0.00569968	0.0731002	0.0440775	0.0702615		0.0757108	0.0370379	-0.0285202	0.0809494	0.0449792	0.14521		0.0461972	0.0075213	0.0323529	0.0463705		-0.0216969		0.0405416	0.0627962	0.0629526	0.0872925	0.0421211	0.00945222		0.0813102
2006-02-28	0.0554229	0.0831365	0.131729	0.0207312	0.119221	0.0968382	0.0276747	0.0331959	0.116969	0.061521	0.05878		0.105733	0.058583	0.021116	0.0381686		0.091104	0.07143	0.0351131	0.0497772	0.148804	0.0915031		0.0938352	0.0490357	0.0535613	0.0592625		0.112166		0.0952387	0.0432834	0.0523299	0.290649	0.092224	0.039147		0.0322278
2006-03-31	0.0472927	-0.0417699	-0.046309	0.0175777	-0.0510874	0.298032	0.00819666	0.0562308	0.0116884	-0.0927291	0.0267557		0.070276	-0.00254891	-0.00544504	-0.0227945		0.0766203	-0.033334	0.0727451	0.0157609	-0.102234	-0.048503		0.0437358	-0.0196216	0.0708492	-0.00604789		0.00854345		0.0711452	-0.0159439	-0.044559	-0.0157481	-0.0507565	-0.0229301		0.0132435
2006-04-30	-0.00529439	-0.0217901	-0.0147428	-0.0368704	-0.0435276	0.0170142	0.0284839	-0.0767635	0.0212568	-0.0526222	-0.0501633		0.0107686	-0.0234681	0.0481443	0.021725		-0.000910752	0	0.0299118	0.0249062	0.0143721	-0.00627601		-0.0241716	-0.00804025	0.0206251	0.000338539		-0.0299399		0.0701101	0.0177706	0.0363559	-0.000802912	0.00150082	0.000836192		-0.00653507
2006-05-31	-0.0554535	-0.0210506	-0.35	-0.0710364	-0.0653948	-0.0418142	-0.0765281	-0.0661188	-0.0832756	-0.0476148	-0.0754462		-0.0292781	0.00853412	0.242948	-0.0378787		-0.106175	0.0556832	-0.0560565	-0.0742804	-0.153932	-0.29639		-0.00743074	0.000333012	-0.0693069	-0.038829		-0.0838654		0.026295	-0.0712545	-0.0626542	-0.0720192	0.0133776	-0.00202433		-0.0944312
2006-06-30	0.0226879	0.00868217	-0.00102469	0.0174628	-0.0369174	0.0366551	-0.00556119	-0.0176991	-0.00974061	-0.0283676	0.036247		0.0312667	0.0671218	0.0636947	0		-0.0293523	-0.0198849	-0.000134066	0.0128248	0.0491777	-0.0243023		0.000361763	0.0155776	-0.031915	0.0138344		-0.0267072		0.00735102	0.0143839	-0.058854	-0.197584	0.0395703	0.0285696		0.0468265
2006-07-31	0.0578172	0.0172056	0.0297721	-0.00437169	0.231338	-0.0252536	0.0433318	0.013513	0.034147	0.0541903	0.0035835		0.00159404	0.0173563	0.0598804	0.0314958		-0.0351631	0.0384627	0.00859101	0.028278	-0.014895	0.0193726		0.0156502	0.0302659	-0.00824168	-0.0114618		0.0391953		0.0146004	0.0397435	0.0346402	0.0537638	0.0410264	-0.0155209		0.00496984
2006-08-31	0.00762338	0.0900376	0.034896	0.076354	0.0770068	0.0103672	0.0721157	0.0666653	0.085285	0.0731651	0.067855		0.00850136	0.0892389	0.0141227	0.0229018		-0.00509791	0.0740757	0.00038876	-0.0138623	0.0650883	0.0678734		0.0787711	0.0053091	0.115236	0.155162		0.0697644		0.0251798	0.0317233	0.0261579	0.0418332	0.0460614	0.0323651		0.0652819
2006-09-30	0.0924006	0.0251316	0.0134869	0.0310493	-0.0339754	0.00512041	0.022982	0.0208312	0.0150036	0.0870567	0.0294324		0.00684175	0.0228916	-0.00668616	-0.022389		-0.0274756	0	0.0327125	0.0681542	0.0475301	0.0237289		-0.00397063	0.0181682	-0.0144064	-0.00764841		0.0105804		-0.00701842	0.025899	0.0246907	0.000982866	-0.0367677	0.052253		-0.0185691
2006-10-31	-0.0383924	0.0313375	0.0836515	0.0655042	0.091863	0.0119	0.0442915	0.0408222	0.0609358	0.0724309	0.0168935		0.00627926	0.0153119	0.0375762	0.0534358		0.047461	0.0344802	0.0598676	0.0382081	0.0477314	0.0786424		0.0374489	0.0344741	-0.041137	0.0317932		0.0581344		0.0954064	0.0839302	0.0208683	0.0929578	0.0131915	-0.00764327		0.0255425
2006-11-30	-0.0402308	-0.0303228	0.035088	0.0105213	0.016347	-0.00336283	-0.0354122	0.00737553	-0.0409613	-0.0975674	0.0422742		0.00311517	-0.0556844	-0.0621594	-0.00724632		-0.0230142	-0.0333309	0.00396338	-0.0135739	-0.0264344	0.0360705		-0.0284204	-0.0539319	0.0173501	-0.0037359		0.026551	-0.0200622	0.0547097	0.0287559	-0.067427	0.0116343	-0.0716258	0.00385122		-0.0166048
2006-12-31	-0.00344107	0.0996673	-0.0296616	0.0531472	0.0227052	-0.00337418	-0.000547674	0.0937519	0.0797897	0.0405184	0.0680967		0.0160679	0.0159709	0.072045	0.0598538		0.0618325	0.0689632	0.0199836	0.0341294	0.00808891	0.0163101		0.0241523	-0.0105597	0.0852712	0.0965326		-0.0088654	0.0626374	0.129999	0.0248865	0.092479	0.0805609	0.0430859	0.0184049		0.0243899
2007-01-31	-1.72191	-0.0196617	0.0777296	-0.0113724	0.102683	0.0592183	0.0521177	0.014286	0.0282517	0.0956733	-0.00631598		0.0137633	0.0350663	0.107527	0.0537192		0.12409	0.0322592	0.0498567	0.0801408	0.137536	0.0932946		0.0536575	0.0154263	-0.0190475	-0.0111112		-0.0217982	-0.0753058	0.0412981	0.0325711	0.0676838	0.126948	0.0432252	0.0692792		0.041209
2007-02-28	-0.0821687	-0.0138882	-0.0559161	0.0639215	-0.0436239	0.0255706	-0.0325484	-0.0281695	-0.0227386	-0.0306048	0.0173384		-0.0181084	-0.078271	-0.0339813	0.0163397		-0.0379283	0	-0.0107744	-0.0897367	-0.0151146	-0.0653333		-0.0602179	-0.0609095	0.0398059	-0.0484007		-0.0314279	0.00206707	0.00283292	-0.0327782	-0.0923225	-0.0552298	-0.0101286	-0.0140862		0.0272643
2007-03-31	-0.032161	-0.010416	0.0171676	-0.0557193	0.0263151	0.0124665	-0.00271082	-0.0181142	-0.00616767	0.0239461	-0.0823868		-0.0389345	-0.00887209	-0.0351767	0.0379423		0.0615371	0	0.0299341	0.0146222	0.0153466	0.0912982		0.0159356	0.0134018	-0.0406163	0.0326983		-0.0165213	0.0478545	0.00847353	-0.0476593	-0.0180544	0	0.030235	0.0178555		-0.00856128
2007-04-30	0.0647479	0.00116656	-0.0494301	0.0845097	0.0512874	-0.0307825	-0.0267339	0.140219	-0.0025642	0.0634034	-0.0303408		0.0623702	0.0959077	0.0807277	0.0446299		0.109603	0.0624981	-0.00967196	0.116795	0.0397973	0.00328627		0.209711	0.0292359	-0.0506512	0.0870704		0.0239918	0.0667071	0.0225571	-0.0147231	0.0407953	0.0284868	0.00586527	0.0638634		0.0120904
2007-05-31	0.030725	0.0097902	0.0462218	0.0128915	-0.02922	0.0285842	0.0640261	0.220061	0.000407888	0.0585306	0.0223502		0.0135579	0.0882853	-0.0481932	0.147375		-0.00258876	0.073329	-0.0610213	0.0317536	0.0750965	-0.139414		-0.0376232	0.0313478	0.0523077	-0.0168987		-0.000584123	0.0652771	0.0287409	0.101169	0.00572803	0.0620797	-0.00363524	-0.0787148		-0.0378584
2007-06-30	-0.0159712	-0.0859723	-0.0101949	0.0520606	-0.0354727	0.0154207	-0.0308874	0.10171	-0.0309205	-0.0355018	-0.075588		-0.00692952	-0.0089959	-0.0301334	-0.0261217		-0.0292681	0	-0.0622561	-0.0540106	-0.0445979	-0.0840272		-0.0501393	-0.0194765	-0.103801	-0.0246919		-0.0117248	-0.0304595	-0.0512213	-0.0483633	-0.000769963	-0.0471863	-0.115438	-0.0494626		-0.0506661
2007-07-31	-0.0609484	-0.0451338	0.0729615	-0.0990841	-0.20972	0.0288793	0.00484381	-0.0917863	-0.00639965	-0.0480656	-0.0561554		-0.0648053	-0.0757919	-0.045458	-0.00382439		-0.107353	-0.0937489	0.0233302	-0.0678172	0.023585	0.0909091		-0.0733679	0.00504715	-0.0761283	0.00994533		-0.0818456	-0.0645328	-0.0245402	0.0110828	-0.029779	-0.024387	-0.0360721	-0.0535412		-0.0758441
2007-08-31	-0.0229289	-0.0389906	-0.0456009	0.00594671	0.0171738	-0.0443154	-0.0683937	-0.0877661	-0.0942667	0.0368224	-0.0250898		-0.00532822	-0.0526314	-0.00280195	0		-0.05019	0	-0.0302484	-0.0881055	0.00599106	-0.0530304		-0.0711669	-0.0191119	0.0743379	-0.0098474		0.021312	0.000158205	-0.101887	-0.0155799	-0.0825737	-0.000798586	0.0324647	0.00239069		0.0131711
2007-09-30	-0.0234627	-0.126559	0.0243085	0.0415078	-0.144335	-0.0880927	-0.0266468	-0.151599	-0.0625632	-0.0746578	-0.0735306		-0.0777073	-0.0090441	-0.103931	-0.0769283		-0.0564958	0.0689635	-0.0552723	-0.00981096	0.0238199	-0.0135999	-0.0187757	-0.0058342	-0.0194184	-0.159042	-0.0207965		-0.0297268	0.0597298	-0.054622	0.0107702	0.0657805	-0.00159094	0.00480141	-0.046109		-0.0459988
2007-10-31	0.00887008	0.0284936	0.0450089	-0.05267	0.0547424	0.0237193	0.0663046	0.147762	0.0309019	0.00601606	0.0111113		0.0249854	-0.0078228	0.0250799	-0.0833322		0.0313481	0	0.0685546	0.0269195	0.0733793	0.0892133	-0.0695531	-0.0154651	0.0593533	0.0195454	0.00831153		0.067148	-0.0125999	0.0710833	0.117655	0.15359	0.104544	0.018036	-0.0150001		0.0859543
2007-11-30	-0.119823	-0.125679	-0.0900541	-0.0916122	-0.0724199	-0.0993239	-0.0207215	-0.102307	-0.102192	-0.0645979	-0.120941		-0.132653	0.0144548	-0.0122298	-0.0636369	0.00190822	-0.0744539	-0.0967729	-0.0976039	-0.0300367	-0.043352	-0.104232	-0.11987	-0.0887273	-0.145408	-0.133325	-0.00183208		-0.0192276	-0.060858	0.135713	-0.0283937	-0.0137575	-0.0462408	0.0151108	-0.0143783		0.0231661
2007-12-31	-0.0395531	-0.0247578	0.0714283	0.049291	-0.0136629	-0.0147122	-0.0146979	-0.0234059	-0.12355	-0.0601105	-0.0614686		-0.0372544	-0.0388601	-0.00929086	-0.00970842	-0.0152381	-0.0309984	-0.0357153	-0.0243817	-0.0113807	0.0235299	0.00083126	0.071953	-0.058063	-0.0145763	-0.118732	-0.0073393		-0.0825196	0.0676963	-0.0679242	0.0121347	0.0259211	0.0113892	-0.0343956	-0.0248948		-0.111322
2008-01-31	-0.111833	-0.0662402	-0.11727	-0.192565	-0.113457	-0.380589	-0.151933	-0.28596	-0.0810157	-0.106511	-0.0405704		-0.155465	-0.112803	-0.0693738	-0.04902	-0.141378	-0.228483	-0.152594	-0.112125	-0.1436	-0.144316	-0.223422	-0.216397	-0.159001	-0.116319	-0.104603	-0.121534		-0.111894	-0.104368	-0.151147	-0.192881	-0.00662661	-0.203745	-0.109515	-0.131158		-0.198725
2008-02-29	-0.119571	-0.100061	-0.0855324	-0.0164074	-0.0669646	-0.043702	-0.0220376	-0.0839325	-0.0267056	-0.112896	-0.047374		-0.0337608	-0.0950933	-0.0194797	-0.0206177	0.0340131	-0.0088879	-0.0174813	0.0667193	-0.0377414	-0.0995029	0.0213904	0.228127	-0.0934343	-0.0223044	0.00719628	-0.06365		0.0183372	-0.0264	-0.0302063	-0.0070039	-0.0640621	-0.0705575	-0.0716402	-0.0101367		-0.011659
2008-03-31	0.0864765	-0.0519665	0.0447779	0.0679149	-0.163476	0.0551338	0.0138125	0.0785337	-0.0197419	-0.00339378	0.00748852		-0.0665562	0.0725197	-0.0479465	-0.024211	-0.0460525	-0.0139391	0.0226863	-0.0306891	-0.0177548	-0.0767968	0.00732978	-0.22557	-0.127708	0.0807525	0.148743	0.00337027		0.0172259	0.0627806	0.139344	0.0812082	-0.0276101	-0.0141655	0.0437271	-0.132038		0.0552272
2008-04-30	0.104594	0.0172154	0.0445592	0.0434333	0.217349	0.0895564	0.0801853	-0.0262827	0.0142714	-0.0104374	-0.0498929		-0.218361	0.0838941	0.0251806	-0.00301617	0	0.176767	0.0988607	-0.0494328	0.0657138	0.0640344	0.0332641	0.177501	0.211866	0.0637295	-0.168485	0.075588		0.0338765	0.0446873	-0.0451026	0.0889629	-0.0788919	0.121151	0.0462142	0.150947		0.0683441
2008-05-31	-0.148085	-0.0521444	0.00730484	-0.0275685	0.0202632	-0.101654	-0.0297883	-0.0941829	-0.173457	0.0693442	-0.0871179		-0.0649537	0.00764126	-0.0520115	-0.00555531	0.0160923	-0.0209492	0.202999	-0.00714396	-0.0668947	0.026443	-0.0784472	0.0192764	-0.11123	-0.0143617	0.0938259	-0.0378538		-0.110207	-0.015039	0.0156265	-0.00383858	0.00354478	-0.0109585	0.0389636	-0.0774916		-0.182214
2008-06-30	-0.173031	-0.235878	-0.129647	-0.0804502	-0.124903	-0.163509	-0.150732	-0.159022	-0.236794	-0.10102	-0.322334		-0.122438	-0.13265	-0.160246	-0.122905	-0.133865	-0.169679	-0.169527	-0.166991	-0.209005	-0.215891	-0.175764	0.0153093	-0.141925	-0.10127	-0.412444	-0.139384		-0.0962316	-0.0836914	-0.173846	-0.141216	-0.120098	-0.20093	-0.100844	-0.134674		-0.126456
2008-07-31	0.0608594	-0.193374	-0.0104157	-0.0230561	0.0283693	-0.0777697	-0.0137736	-0.167273	0.186771	0.108811	-0.0313257		0.01723	0.108794	-0.00825765	-0.0369421	-0.0743375	0.102975	0.00662601	-0.00232508	0.0908931	0.0649919	0.0582782	-0.102316	0.0822938	0.0865762	-0.216944	-0.00137722		-0.131943	-0.0352187	-0.0242098	0.0739448	0.130818	0.115876	0.0261909	-0.00900004		0.118747
2008-08-31	0.0544644	0.0680223	-0.08	0.0437245	0.124136	-0.0555556	-0.0228234	0.0305674	0.0440149	0.10395	0.0186981		-0.0174849	-0.0363635	0.0962113	0.0449728	-0.00287352	-0.0332023	0.151435	0.0479544	-0.02143	-0.00590523	-0.136421	0.134194	0.104612	0.0258515	0.228748	0.0138004		0.0389334	-0.00980299	0.0412933	-0.0580747	0.00395634	-0.03946	0	-0.0434788		0.0166945
2008-09-30	-0.0767904	-0.315801	-0.130435	-0.156179	-0.164876	-0.0588235	-0.00865268	-0.0322025	0.00025981	-0.122279	-0.275231		-0.0322585	0.0748209	-0.146838	-0.101266	-0.0288182	-0.482331	0.047348	-0.129458	-0.107381	-0.0759098	-0.0797101	-0.235799	-0.0620279	0.0687877	-0.237421	0.0469722		-0.0251537	0.0300771	0.0244374	-0.0793786	-0.121709	-0.216216	0.00916013	-0.295115		-0.121993
2008-10-31	-0.161878	-0.268351	-0.251317	-0.397383	-0.110195	-0.25	-0.2026	-0.200526	-0.517896	-0.138079	-0.417722		-0.132185	-0.152542	-0.0356083	-0.0211259	-0.252226	-0.189423	-0.351387	-0.309262	-0.420943	-0.389286	-0.333858	-0.163657	-0.319757	-0.189939	-0.442782	-0.260728		-0.0647716	-0.0541874	-0.0238544	-0.193463	-0.1542	-0.317242	-0.148509	-0.272763		-0.0781585
2008-11-30	-0.2243	-0.39117	-0.300526	0.123923	-0.259028	-0.10741	-0.0945495	-0.124862	0.0487953	-0.106334	-0.373913		-0.0470185	-0.226339	0.0153841	-0.0503594	0.0595235	-0.144128	0.00673341	-0.206662	-0.0607868	-0.134503	-0.229314	0.013093	-0.208537	-0.062098	-0.377778	-0.169745		-0.00820129	0.0344526	-0.0225565	-0.220423	-0.0282957	-0.224243	-0.137084	-0.052937		-0.182609
2008-12-31	-0.0820427	-0.473715	-0.158291	0.150131	-0.310585	0.210199	0.0638809	0.0200254	-0.208774	-0.0362209	-0.409721		0.0604595	-0.301789	-0.0101011	-0.010607	0.0825159	-0.0796952	0.0598672	-0.238504	0.0364147	-0.108107	-0.125767	-0.0584881	0.0784896	-0.186927	-0.047619	0.0752122		-0.10926	0.0229207	-0.0423566	0.0558078	-0.145939	-0.166665	-0.091796	-0.0245942		-0.0381195
2009-01-31	0.192501	-0.212849	-0.0179123	-0.118667	-0.0964668	-0.148574	-0.136404	-0.0184055	-0.365469	-0.173233	-0.235292		-0.263433	-0.00793381	-0.0612237	-0.0490039	-0.0179854	-0.464608	-0.229095	0.134372	-0.313496	-0.00151708	-0.136842	0.0850637	-0.0847202	-0.130918	0.03125	-0.025616		-0.0159398	-0.0321932	-0.191753	-0.0849731	-0.355659	-0.1875	-0.0524785	-0.208024		0.0783408
2009-02-28	-0.183439	-0.62618	-0.361701	-0.188654	-0.321969	-0.0288193	-0.210095	-0.200001	-0.0886043	-0.0423196	-0.703078		-0.127225	-0.133955	-0.239131	-0.00161103	-0.186813	-0.21519	-0.399345	-0.367457	0.0089121	-0.254932	-0.174797	-0.020913	-0.242643	-0.0928481	-0.618182	-0.216989		-0.0957736	-0.104139	-0.163264	-0.222572	0.0994835	-0.257695	-0.230769	-0.269176		-0.393162
2009-03-31	0.0670094	0.284583	0.18571	0.179564	0.140979	0.0393848	0.0552681	-0.034373	0.582785	0.138626	1.6943		0.0621789	0.197384	0.178572	-0.0112895	0.0945942	0.440856	0.233474	0.266008	0.52218	0.161919	0.0689656	0.0707172	0.182131	-0.209893	0.746032	0.0705098		-0.00467405	-0.0400844	0.152439	0.0970313	0.166196	0.29534	0.106	0.229705		-0.0605611
2009-04-30	0.347451	0.569273	0.495987	0.160388	0.453756	0.196786	0.355154	0.155483	0.885201	0.123699	0.480769		0.172746	0.29338	0.148362	0.0851361	0.17284	0.283584	0.408293	0.328932	0.290936	0.397018	0.382488	0.0121843	0.327625	0.262636	0.754545	0.176113		0.374022	0.218228	0.224116	0.372254	0.109821	0.399998	0.265821	0.50483		0.423537
2009-05-31	-0.0347193	0.510354	0.123492	-0.00487533	0.161031	0.101105	0.0362316	0.0647905	0.127582	0.0333486	1.20779		-0.0163625	0.237272	0.145947	-0.017385	0.0917226	0.071706	0.0609526	0.423095	0.214476	0.207026	0.358333	0.091392	0.0802313	0.204682	0.746114	0.0287209		-0.0353065	-0.0536191	0.031966	0.097338	0.27235	0.154288	-0.0192552	0.17032		-0.0336999
2009-06-30	-0.140755	0.309931	-0.0681038	-0.0543228	-0.0890388	-0.0817264	0.0419585	-0.0423288	-0.0370105	0.095985	-0.00882486		-0.0424271	-0.051282	-0.111321	-0.0815374	0.0786884	-0.198915	0.0213591	0.0250175	-0.0901665	0.029106	-0.0797546	0.132789	-0.0515858	-0.0734303	0.0759644	-0.0847476		0.00177015	-0.0223409	-0.0154859	0.136119	0.0249181	-0.102592	-0.0511775	-0.0292044		-0.0904619
2009-07-31	0.128323	0.0164879	0.185898	0.0543959	0.0657873	0.043975	0.302388	0.0372924	0.0966034	0.212391	0.186945		0.142482	0.105946	-0.0812108	0.0569503	0.0258359	0.241535	0.107543	0.180358	0.0474297	0.104442	0.225333	0.174682	0.158546	0.19496	-0.0507446	0.138347		0.160872	0.0915082	0.0516852	0.189521	0.0491462	0.174648	0.0587926	0.144845		0.0521201
2009-08-31	0.290067	0.574201	0.248651	0.165029	0.0899456	0.107318	0.0755163	0.215713	0.183018	0.0463723	0.249999		0.114829	0.0981427	0.126517	0.133123	0.037037	0.170907	0.0708002	0.28305	0.0352953	0.0668952	0.0859186	-0.104334	0.247724	0.0652291	0.380012	0.156934		-0.0284258	-0.0211242	0.123932	0.0609343	0.0373292	0.314149	0.0738662	0.229928		0.0546731
2009-09-30	0.105261	0.105385	0.0909091	0.0589182	0.0606834	0.146444	-0.0209852	0.10734	-0.0533482	0.0549224	0.367999		-0.00272675	-0.0279508	0.0461538	0.0181814	0.00285727	0.345499	0.164984	-0.0506595	0.111775	0.121281	0.099182	-0.0468846	-0.0215277	0.0409439	0.183158	0		0.0247643	0.0464357	-0.0169039	0.0243542	-0.0188896	0.156021	-0.00474301	0.0563803		0.119872
2009-10-31	-0.0822841	-0.410545	0.054762	-0.0858615	-0.0953501	-0.0485134	0.0151664	-0.0405542	-0.120582	0.041077	-0.502923		-0.114914	-0.0576924	-0.0906869	-0.120879	-0.054131	-0.180612	-0.080267	-0.117738	-0.0718895	0.0322454	0.0139535	-0.0368298	-0.129462	-0.0392856	-0.122776	-0.0487988		-0.0701283	-0.00561586	-0.0909991	0.00922318	-0.206124	-0.0647188	-0.0719743	-0.142322		-0.0472517
2009-11-30	0.0515071	-0.193392	-0.243372	0.048437	-0.0792567	-0.0370769	0.0265925	-0.0907231	-0.0721099	0.0114878	-0.0529404		-0.0100441	0.0689991	0.0668464	-0.0265629	0.0240963	-0.123944	-0.0454136	-0.0817873	-0.000241642	-0.22499	-0.189908	0.0676661	0.0332746	0.0503	-0.340771	0.00347949		-0.0846288	-0.0995279	-0.0772568	0.0552936	-0.0362145	-0.181435	-0.0606059	-0.006551		-0.0809724
2009-12-31	-0.103048	-0.197235	-0.103827	0.0651426	-0.0347958	-0.0406918	0.0222044	-0.0419494	-0.0636327	0.0597667	-0.158387		-0.0413763	0.0163636	0.0571	0.148475	-0.00151506	-0.0538586	0.0422181	0.108016	0.0182412	-0.0765306	-0.107588	0.204959	0.0439329	0.0155349	-0.0153846	0.0918542		0.0459119	0.128727	-0.0584239	-0.00249248	0.106873	-0.165979	0.0978674	0.0296706		0.0567143
2010-01-31	-0.0744317	0.0859926	-0.140243	-0.0772231	-0.122392	-0.0467126	-0.128043	-0.0710059	0.00441673	-0.0287995	-0.0221399		-0.0439729	-0.067084	0.0267692	-0.00908335	-0.00394545	-0.042141	-0.0931077	0.105485	-0.111648	-0.115471	-0.206853	-0.0382397	-0.137794	-0.0316069	-0.0309375	-0.118255		-0.0444978	-0.0114773	-0.00412742	-0.107033	0.0175201	-0.233622	-0.00697143	-0.0974889		-0.0818097
2010-02-28	-0.0454509	-0.249789	-0.0170231	0.0544641	0.0108097	-0.0410479	-0.139643	-0.0522299	0.145706	0.0449398	-0.245284		-0.0732545	0.018792	-0.12663	-0.0169259	0.0237659	-0.0283839	-0.0143334	-0.0457142	0.0595199	-0.144284	-0.0624	0.106788	-0.0427675	0.0441121	-0.113189	-0.0702081		-0.0245438	0.0465352	-0.0795537	-0.0578361	0.0654665	-0.009676	-0.0827486	-0.0806925		-0.0709451
2010-03-31	0.186808	0.215664	0.0115435	0.0946932	0.101607	0.0154863	0.0607329	0.107529	0.144916	0.106758	0.600002		0.00735228	0.0702052	0.0703628	0.0667144	0.0919645	0.157752	0.113967	0.0888387	0.221574	0.0875923	0.16041	0.121451	0.152599	-0.0596077	0.0701818	0.0677629		0.0264516	0.0566169	0.150896	0.0269039	0.014493	0.0537441	0.0924008	0.177974		0.0213851
2010-04-30	-0.16512	0.236838	-0.129815	-0.0679737	-0.0572807	-0.14382	-0.00459669	-0.138899	-0.0463242	0.0592074	0.0437516		-0.0447047	-0.0831869	-0.00446134	-0.0189703	0.0223494	-0.0641857	-0.0831815	0.086562	-0.092435	-0.171145	-0.102941	0.023314	-0.132395	0.0197989	0.0356779	-0.0942861		-0.122564	-0.0487714	-0.0479257	-0.0371243	-0.0211142	-0.119009	-0.0640643	-0.0884568		-0.0520333
2010-05-31	-0.134736	-0.267627	-0.254095	-0.011329	-0.0694546	-0.0528352	-0.143116	-0.0839234	-0.0620794	-0.0809943	-0.326515		-0.131328	-0.0840664	-0.111392	-0.0375458	-0.0661157	-0.0207284	-0.0752578	-0.165323	-0.0487779	-0.18785	-0.34918	0.0840738	-0.132426	-0.0259734	-0.359252	-0.0947135		-0.108166	-0.0440076	-0.0905769	-0.108847	-0.0493201	-0.282458	-0.187822	-0.126931		-0.129139
2010-06-30	-0.0272607	-0.119878	-0.112092	0.0057754	0.0116717	-0.04071	0.0107985	-0.0372676	-0.0949406	-0.111714	-0.0629399		0.0280384	-0.0329407	-0.0490031	-0.000750493	-0.00326232	-0.00619519	-0.0527685	-0.0402449	-0.0538532	-0.111671	-0.0730479	-0.0772144	-0.0143679	0.00868508	-0.220174	0.00575648		-0.0104418	-0.0486392	0.0708139	0.0382028	-0.110525	-0.146696	-0.0346712	0.0568953		-0.0932472
2010-07-31	0.217134	0.0516779	0.443071	0.0885766	0.0758224	0.111013	0.211834	0.0709672	0.231917	0.094555	0.273137		0.0791436	0.177351	0.13541	0.0360373	0.115442	0.201732	0.109847	0.140145	0.173114	0.255893	0.603261	-0.0898253	0.28965	0.0509073	0.149048	0.162472		0.12013	0.0448366	0.173119	0.152686	0.0793999	0.452721	0.15986	0.169114		0.0469735
2010-08-31	-0.0537541	-0.178223	-0.125212	-0.0915825	-0.0934627	-0.0422945	-0.0792454	-0.0512048	-0.0830857	-0.0122019	-0.0973035		-0.0644197	-0.0633655	-0.0976246	-0.0644931	-0.0117366	-0.104899	-0.132909	-0.0288382	-0.0813461	-0.109914	-0.128814	-0.0443212	-0.0916695	-0.000710261	-0.171429	-0.127955		-0.1	0.00767004	-0.125804	-0.0576091	-0.0721151	-0.191322	-0.159683	-0.138605		-0.0905952
2010-09-30	0.152843	-0.363906	-0.0980402	0.0242154	-0.0107034	-0.0405051	0.0408787	0.0142855	-0.0545497	0.0358212	-0.194804		0.0762693	0.0567145	0.0561399	0.0255615	0.0570645	-0.021249	0.0456583	0.00833101	-0.185515	-0.227082	-0.140078	0.17786	0.0515181	-0.0443424	-0.0413793	0.0756201		0.0982287	-0.00761166	-0.0369579	0.00651885	-0.00198307	-0.114637	0.0274551	0.0113393		0.012334
2010-10-31	0.0270371	-0.347267	0.0347811	0.086128	-0.120161	0.0192017	-0.0368218	0.0234749	-0.0738561	0.0612817	-0.140324		-0.00491906	0.0072838	-0.0166108	0.0256802	0.0529458	0.0649667	0.019883	0.0793292	0.0422313	0.097629	0.00678733	-0.11298	0.0183435	0.0188296	0.0935252	0.0608608		0.091642	0.0964077	-0.0487195	0.0110324	0.0967943	0.0303055	0.0668077	0		0.058107
2010-11-30	-0.198218	0.0548921	-0.10294	-0.0615283	-0.176049	-0.128069	-0.220511	-0.100918	-0.0347479	0.0458557	-0.410882		-0.184472	-0.132255	0.0287161	-0.131076	-0.0675376	-0.13359	-0.154434	4.65408e-05	-0.128759	-0.175349	-0.137079	-0.0794877	-0.170134	0.0279435	-0.342105	-0.206727		-0.12844	-0.0489683	-0.144207	-0.210389	0.0877045	-0.264707	-0.158207	-0.20395		-0.217892
2010-12-31	0.0169479	-0.144555	-0.110071	0.052426	0.0652003	-0.00291333	0.0682495	-0.00850497	0.00836135	-0.0331324	0.21975		0.0321424	0.0619515	0.0235352	0.0423731	0.0695677	-0.00998285	0.137884	0.00402991	0.0691808	-0.0677966	-0.0234375	0.0757564	0.144518	-0.00548096	0.000999985	0.0124695		0.050473	0.0623836	0.0363212	0.0906472	0.0570001	0.327273	0.025842	0.0382298		0.0452998
2011-01-31	0.123844	-0.158845	0.12631	0.140785	0.0543448	0.0166383	0.201218	0.00686303	0.115248	0.0631817	-0.20627		0.0922433	0.127517	-0.00106977	0.0439025	0.265947	0.00198168	0.228446	0.0211357	0.102377	0.166942	0.141333	-0.0245182	0.155757	0.0491167	-0.143856	0.197044		0.108108	-0.00350569	0.184404	0.144881	-0.0119693	-0.140942	0.154961	0.168605		0.148429
2011-02-28	0.178867	0	0.121503	0.0290783	-0.0259877	0.0177231	-0.002342	0.100511	0.101109	0.0289409	0.161181		0.0392654	0.036264	-0.0117766	-0.0319308	0.0404683	0.122371	-0.0155238	-0.13107	0.0832579	-0.0396601	0.0841121	-0.0888405	0.0787635	-0.00362881	0.143524	0.00576262		0.0392954	0.0729991	-0.0995966	-0.0069233	-0.0540722	-0.0060241	-0.0323853	0.0298493		-0.0490567
2011-03-31	-0.0896243	0	-0.0520838	-0.0514367	-0.168375	-0.143081	-0.043036	-0.108358	-0.150555	-0.0254979	-0.376769		-0.0885075	-0.0878403	-0.0790904	-0.0345935	-0.0401158	-0.119597	-0.0312091	-0.00813726	-0.104838	-0.0752212	-0.0517241	0.00955166	-0.100098	-0.0749111	-0.586735	-0.145662		-0.0586702	-0.085246	-0.0187532	-0.0740533	-0.0186086	-0.151515	-0.17623	-0.0638747		0.0079366
2011-04-30	-0.0293605	0	-0.134067	0.0734119	-0.0484801	-0.0113512	0.0451061	-0.0642386	-0.000967826	-0.0179635	0.272727		0.0391832	0.0352644	-0.00532805	0.0160949	0.00160728	-0.218039	0.0747304	0.0385151	0.0519646	-0.164274	-0.136364	0.057084	-0.0150491	0.000344076	-0.259259	0.0737538		0.065097	0.058738	0.00249594	0.0362352	-0.0146088	-0.214286	0.00331728	-0.00344035		0.0748032
2011-05-31	-0.0121753	0	-0.197971	-0.0545675	-0.0933107	-0.00240741	-0.0629329	-0.0789686	0.00430677	0.0401196	-0.528571		-0.0409738	0.0555792	-0.0315152	-0.0315964	0.0144435	-0.0771642	-0.0204619	-0.0989075	-0.0342706	-0.0648855	-0.163158	0.0319183	-0.0470933	0.00495285	-0.3	-0.0999269		0.00390115	-0.0331243	-0.00334149	-0.00619948	0.0190606	-0.0818182	-0.0694922	-0.0909572		-0.151832
2011-06-30	-0.0235433	0	0.0981008	0.00155965	-0.122096	-0.0780583	-0.00308086	-0.14761	-0.116241	0.00828106	-0.128788		-0.295414	-0.018259	-0.0331666	0.0123447	-0.038042	-0.0663521	0.0559298	-0.126569	-0.0192566	0.00612245	0.0157233	0.0645179	-0.00775945	-0.0625778	-0.742857	0.0183028		-0.0952072	-0.0361114	-0.0445848	-0.0424276	-0.0215076	0.0594059	-0.234395	-0.0753649		-0.189592
2011-07-31	-0.16895	0	-0.118156	-0.0547079	-0.156703	-0.0749018	-0.0799631	-0.214633	-0.104732	-0.0230675	-0.0798245		0.00191931	-0.145876	-0.0919091	-0.0766553	-0.162061	-0.104749	-0.16337	0.0565062	-0.0625675	-0.040568	-0.160991	-0.0331121	-0.151148	-0.00501861	0.777778	-0.119826		-0.0801719	0.00864575	-0.0845635	-0.0877522	-0.0708554	-0.158879	-0.135497	-0.143835		-0.141753
2011-08-31	-0.208517	0	-0.261438	-0.212278	-0.108955	-0.122538	-0.13757	-0.214288	-0.233725	-0.0620703	-0.161905	0.00535972	-0.180517	-0.211042	0.0256586	0.0660373	-0.117779	-0.221595	-0.148741	-0.235995	-0.26894	-0.346723	-0.409594	-0.00279586	-0.327479	-0.105968	-0.375	-0.298267		0	-0.144286	0.0555774	-0.097457	-0.14948	-0.277778	-0.22944	-0.246001		0.0332195
2011-09-30	-0.23325	0	-0.411504	-0.0121288	0.046901	-0.172268	-0.00917652	-0.229249	-0.0698358	-0.146438	-0.125	-0.0229337	-0.0230823	-0.162253	0.0187633	-0.0318574	-0.0495719	-0.0821655	-0.112903	0.0242024	-0.0914636	-0.110032	-0.41875	-0.0774024	-0.143836	-0.0722592	0	0.0493828		-0.0793776	0.0239286	0.00638755	-0.0795887	-0.0327248	-0.276923	0.0835253	-0.14854		-0.0402644
2011-10-31	0.0852768	0	-0.25564	0.146063	-0.136	-0.266856	0.0618123	-0.205122	0.229005	0.0712111	0.350649	-0.00245106	-0.192792	0.093178	-0.201228	0.00914034	0.0677918	-0.0610847	0.188889	-0.051687	0.149579	-0.374545	-0.268817	0.0783179	0.0549999	0.102753	0.1	0.084874		-0.0262043	0.0711959	-0.0279363	0.0440343	0.206682	-0.553191	-0.014989	0.0566985		-0.0632435
2011-11-30	-0.162438	0	-0.30808	-0.0520871	-0.176389	-0.0521153	-0.0438894	-0.180646	-0.00597201	0.00341637	-0.105769	0.0177789	-0.263968	-0.102892	-0.0520912	0.150363	0.0691308	-0.220976	-0.0892098	0.0342243	0.00665362	0.156977	-0.295588	0.023128	-0.143128	-0.0366383	-0.030303	-0.0487994		-0.139826	-0.0416033	-0.0459765	-0.0726539	0.0417973	0.37619	0.0942028	-0.0884443		-0.168115
2011-12-31	-0.0828781	0	-0.214601	-0.0398803	0.124228	0.0148771	0.0647118	0.0708617	-0.0298549	-0.0116804	-0.139785	-0.0335977	0.0116478	0.0298609	-0.00360471	-0.0220474	0.0170439	-0.061915	-0.0629667	-0.0521004	-0.00877053	-0.18593	-0.208768	-0.0125443	-0.0483961	0.000824822	-0.3125	0.0537459		-0.0722038	-0.0121757	0.178312	0.0339064	0.0502164	-0.124567	0.0483461	-0.169472		0.00241038
2012-01-31	0.0805045	0	1.82529	0.137329	0.153	-0.0021245	0.0158652	-0.00735086	0.213925	0.0890913	0.425	-0.0358838	0.151647	0.0665568	0.0370712	0.0241536	0.0123848	0.403684	0.155301	0.137643	0.111827	0.697531	1.42744	-0.0350723	0.183668	0.0825665	0.454545	0.128284		0.0107963	0.0803859	-0.0391947	0.0558814	-0.0416078	1.68775	0.109283	-0.103683		-0.233266
2012-02-29	0.0203769	0	-0.125	0.0829172	0.196878	0.143709	0.00824065	0.25926	0.136697	0.083222	0.184211	-0.124064	0.382285	0.131758	0.101133	-0.0290877	-0.0783445	0.0311645	0.0430848	0.21055	0.0673781	-0.145455	0.119565	0.0675148	0.190768	0.0352527	0.34375	0.000684951		0.0881174	0.10119	-0.137989	0.0268514	0.0507814	-0.301471	-0.00967934	0.0306069		0.408782
2012-03-31	-0.0305792	0	-0.264661	-0.0171372	0.0304353	-0.0964259	-0.113241	-0.182361	-0.0149752	0.0719762	-0.0814815	-0.1054	-0.211722	-0.0289341	-0.144101	-0.109311	-0.159624	0.00583235	0.0268486	-0.0599542	0.078392	-0.182979	-0.402913	0.0300262	-0.0942268	0.0275052	0.0232558	-0.0800823		-0.0993866	0.0252253	-0.0262274	-0.064507	0.096508	-0.383158	-0.0862579	-0.0383999		-0.131354
2012-04-30	-0.166738	0	0.0838437	-0.059126	-0.210971	-0.189534	-0.124927	-0.237402	-0.054935	0.0174568	-0.0967743	-0.045285	-0.151218	-0.146873	-0.142276	-0.0554268	-0.107913	-0.138113	-0.139179	-0.0344435	-0.123783	-0.125	-0.0211382	0.0288988	-0.186888	0.0231262	-0.159091	-0.149553		-0.162125	0.087368	-0.12635	-0.133929	0.0213694	-0.112628	-0.117055	-0.199678		-0.0290473
2012-05-31	-0.255216	0	-0.169813	-0.0821513	-0.20009	-0.0795628	-0.0987074	-0.0377443	-0.165838	-0.0895517	-0.205357	-0.597765	-0.248974	-0.111825	-0.258068	-0.157565	-0.20622	-0.184098	-0.0918269	-0.127363	-0.112691	-0.39881	-0.169435	0.000122318	-0.100784	-0.0545263	-0.297297	-0.122485		-0.236314	-0.0633484	-0.259529	-0.100687	-0.0459399	-0.2	-0.182099	-0.175651		-0.24989
2012-06-30	0.200205	-0.989355	0.431819	0.082068	0.178831	0.454018	0.223164	-0.0391883	-0.072833	0.0419514	0.123607	-0.114094	-0.0263027	0.179203	0.264286	0.121269	0.269079	0.00149916	0.154058	0.0231181	0.0276066	0.386139	0.506	0.0610334	0.146326	0.111271	0.0384616	0.169892		0.232789	0.0666667	0.26569	0.226522	0.0835172	0.245192	0.147322	0.202584		0.0416423
2012-07-31	0.00576237	0.0274929	-0.0396831	0.0250285	-0.101608	-0.048433	-0.0353054	-0.0408163	0.0305685	0.0510115	0.00999993	-0.136362	-0.0805304	-0.00543928	-0.165726	-0.0673872	0.0402186	-0.0516466	-0.0505725	0.104759	-0.148765	-0.0928571	-0.103586	0.0630123	-0.0217273	-0.0387758	-0.148148	-0.0760286		-0.192861	0.0507247	0.0110896	-0.0305277	-0.0820381	-0.142857	-0.0793791	-0.0711415		-0.431869
2012-08-31	0.32856	-0.0151477	0.115705	0.0762114	0.220412	0.173653	0.140684	-0.074469	0.0962815	0.000779847	-0.128712	0.786965	0.241683	0.145343	0.224041	0.0147199	0.138138	-0.00552482	0.156784	0.142632	0.14461	0.110236	0.00444444	0.026583	0.168795	0.0332288	0.0434783	0.210068		0.327389	0.00689658	0.483864	0.15746	0.00949958	0.13964	0.127641	0.137281		0.0346878
2012-09-30	0.157827	-0.0040982	0.229628	0.0609604	0.00430909	0.292517	0.00658668	0.141364	0.155453	0.0389108	0.102272	-0.0883594	0.00714373	0.070178	-0.0331946	0.00659372	-0.0152859	0.102381	0.00695042	0.0157987	0.0839394	0.333333	0.563422	0.00703969	0.0498813	0.0316908	0.125	-0.0536		0.117141	0.0513698	-0.0913017	0.0266485	-0.0171124	0.407115	0.0779619	0.0266855		-0.0943486
2012-10-31	0.0815646	-0.0134197	0.0843371	0.0331569	0.0557942	0.131579	0.070336	0.0937487	0.0637046	0.017935	-0.061855	-0.107692	-0.0558515	0.0494861	0.0920374	-0.0393027	-0.00205063	0.0640748	0.0582399	-0.140888	0.148446	-0.0478723	-0.150943	0.0517334	0.109728	0.0681796	-0.0740741	0.0473375		0.0572391	0.0105865	-0.101433	0.0224732	0.0581558	0.168539	0.0542433	0.053837		-0.107879
2012-11-30	0.00361535	-0.00317732	-0.144445	0.0448462	-0.0788618	-0.0604651	0.0135154	0	0.0727657	0.0321503	0.230767	-0.381896	-0.0474167	0.106545	0.0388643	-0.0090896	0.00650694	-0.0656291	0.030167	0.0926899	-0.035379	-0.26257	-0.233333	-0.0893538	0.133741	0.0349863	-0.2	0.0443907		-0.0211983	0.0628523	0.142699	0.0259445	-0.00375674	-0.161058	-0.00923581	0.0510862		-0.053942
2012-12-31	0.038599	-0.0114275	-0.0519459	0.0485242	0.110327	0.167079	0.0668304	0.0714297	0.0731028	-0.0378894	0.017857	-0.454673	0.112369	-0.0142042	0.0992021	0.00458649	-0.0833423	0.0383779	0.0466957	-0.0274919	-0.0156579	0.0227273	-0.042029	-0.0528233	0.0124078	0.0179996	0.08	0.00463663		0.0964253	0.0288097	-0.0796819	0.0460865	0.0429096	0.00859599	0.167109	0.0351955		-0.0476189
2013-01-31	0.202512	-0.0472753	-0.130137	0.0052481	0.220191	0.344645	0.0662902	0.320001	0.0784624	0.0616028	0.254387	0.306906	0.0926021	0.0915318	0.24283	0.210045	0.102389	0.125523	0.0313798	0.101919	0.137119	-0.133333	-0.0741301	0.0535142	0.182061	0.0445161	0.898148	0.155385		0.161519	-0.00957986	-0.00101308	0.000992213	0.15407	-0.201705	0.0969768	0.283321		0.393421
2013-02-28	-0.0109893	-0.00980051	-0.196853	-0.00616977	-0.158306	-0.0173502	0.0144712	0.10101	0.0103132	0.0646754	-0.0769225	-0.363993	-0.144363	-0.0671933	-0.153846	-0.125284	0.0808393	-0.124535	-0.0245599	0.00903398	-0.0866957	-0.154701	-0.370915	0.0847091	-0.116153	0.00596983	-0.243902	-0.172437		-0.139797	0.0163692	-0.155091	-0.0439411	0.0491639	-0.0498221	-0.0878827	-0.181664		-0.176109
2013-03-31	-0.1075	0.0271198	-0.303921	0.0119387	-0.238777	-0.208668	-0.089894	-0.12844	-0.0146358	0.105329	0.166668	-0.492307	-0.123223	-0.0711052	0.00181738	-0.123814	-0.142808	-0.189667	0.00789176	-0.0211329	-0.119569	-0.329626	-0.363636	0.0630926	-0.128528	0.00693423	0.193548	-0.0812551		-0.147703	0.0754025	-0.129861	-0.0753539	0.079358	-0.269663	-0.180731	-0.144398		0.204585
2013-04-30	0.0816985	-0.00104108	0.353522	0.0575746	0.113372	0.105477	0.110014	0.105262	-0.0121914	0.000630852	0.0974014	0.988449	0.156216	0.0566932	0.166969	0.083704	0.0647725	-0.10786	0.0600296	0.0283909	0.148568	-0.0422323	-0.2	-0.00228535	0.0760827	0.00352647	-0.0540541	0.205779		0.215617	0.0899679	0.113491	0.0696834	-0.0345157	0.0871795	0.102995	0.189189		0.236917
2013-05-31	0.0497778	-0.0130307	0.260119	0.110107	0.0520549	-0.0541284	-0.016689	0.0190481	0.0755612	0.00495487	0.0946757	-0.78	0.124356	0.106806	0.0139979	-0.0257175	-0.0110278	-0.209006	0.215376	0.0599551	0.0312885	-0.165354	0.984694	0.0444641	0.134947	0.0126855	0	0.0966748		0.06092	-0.0464051	-0.0785273	-0.00294285	0.136369	-0.0566038	0.116205	0.11423		0.0719051
2013-06-30	-0.0951083	0.00268104	-0.358209	-0.0626306	-0.214844	-0.119302	-0.110667	-0.102804	-0.107322	-0.115546	-0.151352	-0.325	-0.189189	-0.0739105	-0.314724	-0.102962	-0.150719	-0.17104	-0.034229	-0.136187	-0.0937886	-0.528302	-0.498715	-0.00507514	-0.144524	-0.0533755	-0.248571	-0.156272	-0.0799995	-0.21875	-0.0404388	-0.123715	-0.100838	-0.0100928	-0.385	-0.20195	-0.181155		-0.0469345
2013-07-31	0.0870828	-0.018444	0.0465116	0.0440979	0.0580429	0.0792952	0.12145	-0.020834	0.0034056	0.0594697	0.0828016	0.116162	0.0533344	0.158666	0.00492217	0.0319721	0.195701	-0.0403105	0.0980456	0.0546388	0.053957	0.052	-0.693333	0.0414802	0.144507	0.0745767	0.0266159	0.158408	-0.0326097	0.1535	0.0664286	0.206271	0.145495	0.0499545	-0.215447	0.147377	0.137298		0.142971
2013-08-31	0.0650593	0.0196859	0.128889	-0.0750851	0.124346	-0.055102	0.01433	0.0212773	0.00541985	-0.0536045	0.300001	0.0633484	0.064264	-0.0250845	0.19822	0.0578983	0.0137082	0.368388	-0.0054299	0.093253	-0.03281	0.163498	0.0133779	-0.0538687	0.0959788	-0.0658472	0.407407	0.0413744	-0.00224642	0.0199392	-0.0716678	0.133943	-0.0265886	-0.0402719	0.150259	0.143481	0.0454533		-0.0514245
2013-09-30	0.0661872	0.0225258	0.11811	0.0719556	0.0223047	0.00215983	0.157755	0	0.0379686	0.076205	-0.0497747	0.141844	-0.0622149	0.0545184	-0.0139413	-0.0110436	0.154449	-0.0325147	0.0388232	0.0506706	0.0363619	-0.0196078	-0.183168	-0.0380574	0.112185	0.0152212	0	0.026936	0.182432	0.0954101	0.0382396	0.145586	0.127017	-0.029698	0.126126	0.0241115	0.10145		0.19707
2013-10-31	0.0915225	-0.0253075	0.165493	0.0662651	0.332728	0.260776	0.0446729	0.147916	-0.0299262	0.0477356	0.285715	0.368944	0.136587	0.0907999	0.335533	0.0286417	0.19881	0.112691	0.0744526	0.0806879	0.0356431	0.383333	0.434343	0.0328264	0.135487	0.00646568	0.0631579	0.200656	0.116191	0.304559	0.0722724	0.0155803	0.098763	0.0479559	0.224	0.364364	0.175719		0.19645
2013-11-30	0.0374274	0.0286761	-0.0030211	0.0318805	-0.0470669	0.0145299	0.0191217	0.181489	0.0714142	0.0374825	0.0592589	-0.118875	-0.198283	0.0130181	-0.00635115	-0.0344511	-0.0137743	0.155349	0.0480979	-0.0273255	0.00130855	0.103614	-0.147887	-0.0893617	0.0123148	0.0282529	0.118812	-0.0278537	0.0699662	-0.0639404	0.0473104	0.00370611	0.012221	0.0453937	0.0588235	-0.0227447	-0.0360988		-0.05422
2013-12-31	0.00812662	-0.00227731	-0.0484849	0.0195542	-0.00214719	0.0244313	0.0175122	0.278032	0.00446805	0.028851	-0.118881	0.270855	-0.0610271	0.0253394	-0.0142047	0.0234617	0.017186	0.0703839	0.0479646	-0.00325452	-0.0091725	-0.144105	-0.104132	0.0109417	-0.00271643	-0.031956	-0.00442477	0.00786516	0.148326	0.0103257	0.0278467	-0.000528501	-0.000599307	-0.000780539	-0.0802469	-0.00963102	0.00749023		0.174689
2014-01-31	0.0732939	0.0152105	0.066879	-0.0502493	-0.086084	0.241776	-0.00983493	-0.00240507	0.00561154	-0.0823853	0.170636	0.0437603	-0.0370594	0.0141217	0.0108075	-0.0114607	0.201161	0.0781384	-0.0351311	0.00280662	0.0172663	-0.160714	-0.105166	-0.0590907	-0.00331599	-0.0487161	0.911111	0.120401	0.101389	0.0715408	-0.077062	0.156649	-0.00764162	-0.0708434	0.161074	0.0970417	0.0371722		-0.0220992
2014-02-28	0.153496	0.000974438	0.0940299	0.0476573	0.251963	0.13245	0.0152372	0.187957	-0.0480973	0.0127363	0.318642	0.1809	0.088811	0.0349868	0.203849	0.0299504	0.00439559	0.0407921	-0.0287179	0.14741	-0.00756212	0.0820669	0.0309278	-0.0277504	0.149596	0.0141267	0.186046	0.117413	0.116015	0.0601614	0.0273972	0.0916543	0.036092	-0.0297585	0.156069	0.161589	0.0331538		0.209981
2014-03-31	-0.00650844	-0.00605326	-0.0245567	-0.0539707	0.30668	0.111111	-0.0121308	0.151116	-0.0794708	0.0164315	-0.208225	0.00723198	0.441	-0.0583585	0.0834806	0.156192	0.0333869	0.0148401	-0.00395972	0.0686439	-0.0756235	0.106742	-0.032	0.0409716	-0.0758656	-0.0222053	0.0588236	0.0952805	0.0169511	0.148789	0.0133334	-0.0550771	0.0551246	0.0596655	0	0.0874396	0.150046		0.103113
2014-04-30	-0.00786665	0.00606559	-0.0251749	0.0175224	-0.0595672	-0.0268421	0.0145675	-0.0352421	0.0849529	-0.0380817	-0.0811692	-0.0411226	-0.0947181	-0.0335773	-0.0945351	0.0486811	-0.0599571	-0.0397451	-0.00477085	0.00684921	-0.0222214	-0.28934	-0.152893	-0.0364592	0.00212496	0.00514104	-0.115741	0	-0.00111213	-0.0385542	0.0401002	0.0987744	0.057057	-0.075883	-0.15	0.00292521	-0.0286587		-0.0820107
2014-05-31	0.0397119	0.00949218	-0.010043	0.0403665	-0.0465015	-0.0589508	0.0631998	-0.124658	-0.0157421	0.0708472	-0.00353335	0.0149762	0.0362656	-0.02255	-0.0102593	-0.0517128	0.0164007	-0.0905896	0.00807148	0.0126479	-0.0417219	-0.0642857	0	0.0147722	-0.0341919	0.0530615	-0.078534	0.0217319	-0.121249	-0.0789474	0.00220469	-0.0106103	0.0418802	0.0265411	0.0588235	-0.00472304	-0.00364365		-0.0948639
2014-06-30	-0.100044	0.0154826	-0.0144928	-0.0217042	-0.149821	-0.121264	-0.0101022	-0.00417521	-0.118204	0.0467577	-0.124114	-0.0503018	-0.0891372	-0.0355265	-0.114048	-0.158629	0.0214065	-0.0141692	-0.036168	0.00938301	-0.0929978	0.019084	-0.1	0.0373131	-0.0948775	-0.0392372	-0.125	-0.0821806	-0.115188	-0.00952375	0.0175989	0.0280529	0.0165874	0.0320501	-0.1	-0.0643975	-0.0437814		-0.0656406
2014-07-31	-0.0174754	0.0110714	-0.117647	0.0262943	-0.034082	-0.0143885	-0.00110954	-0.0323331	0.0582803	-0.0464369	0.0728752	0.0388418	-0.045936	-0.00090828	-0.0378787	-0.051282	-0.00177495	-0.0570557	-0.0151818	0.0393	-0.0109888	-0.0973783	-0.089431	0.0226096	-0.0182982	0.0704722	0	-0.0115249	-0.0844059	-0.0899725	-0.00679434	-0.0232752	-0.00597473	0.0666987	-0.0246914	-0.0213605	-0.0417028		-0.00339147
2014-08-31	0.115115	-0.00323397	0.11	0.0392313	0.0215153	-0.0285335	-0.000976323	-0.0345112	0.00836737	0.0604759	0.143396	0.000679872	-0.157038	0.0379799	0.00551175	0.0176262	0.0175593	0.0642032	0.0965676	-0.0112117	0.0204698	0.0829876	-0.0386905	0.00446287	0.0266275	0.0383981	0.0987013	0.0152465	0.103125	0.00377366	-0.0547264	-0.0156146	0.0109128	0.0389421	-0.0506329	-0.0388024	0.00511917		0.00875057
2014-09-30	0.058489	0.0172812	-0.078078	-0.0111709	-0.0202196	0.142077	0.0456731	0.000964772	0.0257753	0.00604343	0.023102	0.00407589	-0.0826009	0.0221876	-0.0133124	-0.0161662	0.0639906	0.0277778	0.0350133	0.00632472	0.0555896	-0.111111	-0.0340557	-0.0255504	0.0483723	-0.0221787	0.0165485	0.0627208	0.0864044	0.0240601	0.013158	-0.0217041	-0.00505186	0.0660283	-0.106667	0.120268	0.0628211		-0.0766265
2014-10-31	-0.0125624	-0.00878036	-0.153094	-0.0128556	-0.00773821	-0.0663876	-0.0673225	-0.140928	0.046225	0.0245667	0.00967748	-0.0345059	-0.417625	-0.0453162	-0.0365079	-0.0627934	-0.0974903	0.0147804	-0.0563814	0.0164851	-0.0960304	-0.172414	-0.112179	0.0819729	-0.049604	0.0190123	-0.162791	-0.0282625	-0.11343	0.0308369	0.0175324	-0.018768	-0.0514649	0.031429	-0.134328	-0.0623119	-0.0798733		0.00469734
2014-11-30	-0.0415386	-0.00520051	0.00384617	0.0927388	-0.0389945	-0.00256246	-0.0303101	-0.0674107	0.00906335	0.0348975	0.0543135	-0.0119133	0.0674344	0.0283207	-0.0609556	0.00438309	0.0324223	0.0241365	0.0545899	0.0443117	0.0551273	0	-0.101083	0.0392526	0.0383964	-0.0130482	-0.166667	0.05988	-0.0352908	0.0476779	0.0548819	-0.00826197	0.0271499	0.0291815	0.0517241	-0.0104077	0.0321176		0.0722078
2014-12-31	-0.0482072	0.0114004	-0.103448	-0.00794505	-0.0928769	-0.34104	-0.0815543	-0.216871	0.00589812	0.000437864	-0.0515155	-0.121986	-0.27581	-0.0446083	-0.0412279	-0.0349126	-0.0180139	-0.10768	-0.0108163	-0.0159039	-0.0578756	-0.234375	-0.248996	0.0764073	-0.122838	-0.02724	0.0333333	-0.0225988	0.0304879	-0.0597222	0.00907439	-0.0333182	-0.0409623	0.0522493	-0.254098	-0.0355994	-0.102607		-0.00193796
2015-01-31	-0.0181249	0.04219	-0.307692	0.0658899	0.115308	-0.187135	-0.0323399	-0.0307689	0.00357609	-0.00149667	-0.14377	-0.0630051	-0.148932	-0.0504465	0.0969807	0.114341	-0.113965	-0.0282332	0.0859151	0.0224365	0.0357419	-0.370748	-0.411765	0.137524	0.0241497	0.0386093	-0.129032	0.0726674	-0.0754499	0.135894	0.0755395	0.0176868	-0.122841	-0.0226256	-0.430769	0.0251683	-0.0187431		0.0849514
2015-02-28	0.189774	0.0342503	0.141975	0.021858	0.228162	0.618705	0.181579	0.320637	0.142755	0.0567718	0.268657	0.118966	0.539998	0.113629	0.229358	0.186667	0.0740167	0.129803	0.0879885	0.0295302	0.142522	0.448649	0.245455	0.119989	0.152923	-0.0127203	0.037037	0.148576	0.155207	0.0708711	0.0317728	0.0940309	0.100835	0.0532097	0.0965251	0.147299	0.135624		0.0295303
2015-03-31	0.0879103	-0.00614053	-0.256757	0.0818852	0.0566026	0.0533333	0.0777417	0.15024	-0.0364172	-0.0107402	0.0411762	0	0.0032433	0.086005	0.103799	0.0385931	0.0742572	0.0659476	0.0337153	0.0716505	0.0978583	-0.179104	-0.233577	0.082596	0.0884667	0.0101068	0.0892857	0.0609918	0.0332378	0.0850031	0.0891409	0.131602	0.0587964	0.0260405	-0.367958	0.03923	0.0647613		0.0725769
2015-04-30	0.0168205	0.0149917	0.130909	-0.0571518	-0.0240405	0.0267229	-0.0433673	-0.0689683	0.0526901	-0.0210022	-0.0254235	-0.0392911	-0.105177	-0.002298	-0.090965	-0.0409218	0.0160816	-0.0548637	-0.0358133	0.0309958	-0.0993509	0.136364	0.285714	-0.0838165	-0.00589275	0.135513	-0.180328	-0.0473783	0.0348521	-0.0240626	-0.0925469	0.0517795	0.00588517	0.0220164	0.103064	-0.0212761	0.018956		-0.0486222
2015-05-31	0.00315083	0.00698909	0.073955	-0.0210606	0.0802341	-0.0452055	-0.000777747	-0.0437721	0.0692199	0.00126465	0.00869543	-0.0561347	-0.180109	-0.000643071	0.0683277	0.0875693	-0.0271959	-0.00247022	0.0560572	0.0548453	-0.0209587	-0.072	0.125926	0.0432731	-0.0224232	-0.0192235	-0.174	0.111605	-0.0479243	0.0745412	-0.042735	-0.0379624	-0.0425872	0.024699	0.280303	0.0546997	-0.00864839		0.0498296
2015-06-30	-0.0187605	0.0030847	-0.0359282	-0.0213661	-0.0384412	-0.269727	-0.0223509	-0.0845009	-0.0287176	-0.0566513	0.0402296	-0.0331351	-0.0536585	-0.0141998	0.0152284	-0.000456905	-0.0390713	-0.0536524	-0.0124372	-0.0127253	-0.0250167	0.0344828	-0.0526316	-0.0737719	-0.0154028	-0.0787067	0.136077	-0.00914063	-0.115653	-0.0613661	-0.0505953	-0.0404912	-0.0357797	-0.0308831	-0.211045	-0.0322801	-0.0541614		-0.0378776
2015-07-31	0.0753392	0.0174037	0	0.0672871	0.0697836	0.0127701	0.0571242	-0.102568	0.12204	-0.0468816	0.0580104	0.0614247	0.0343643	0.0952908	0.00312491	0.0598993	-0.0233396	0.0279109	0.0605391	0.0781653	0.191256	0	0	0.0682627	0.0699785	0.031889	0.123828	0.0768759	-0.00834295	0.127345	0.0413794	-0.0420315	0.00441087	0.0200738	0	0.0271025	0.00165976		0.0710526
2015-08-31	-0.157546	-0.0394366	-0.73913	-0.0459423	-0.0297648	-0.102813	-0.103212	-0.0999994	-0.131602	-0.130941	-0.0731064	-0.104738	0.0370985	-0.0512562	-0.047975	-0.0500431	-0.049027	-0.152143	-0.0635417	-0.0294779	-0.178266	-0.566667	-0.75	0.0101941	-0.0300223	-0.131773	-0.08022	-0.0708168	-0.0110415	-0.0973273	-0.0162554	-0.0838976	-0.12764	-0.0836249	-0.785	-0.0581867	-0.033968		-0.13923
2015-09-30	-0.151427	-0.0169989	0.27381	-0.0140598	-0.137077	0.0205405	-0.0826578	-0.309525	-0.0768041	-0.0815449	-0.0197182	0.0752089	-0.150027	-0.0677094	-0.0353403	-0.0703906	-0.0975744	-0.0570456	-0.0373748	-0.021484	-0.0895043	-0.259615	-0.388889	0.0226999	-0.0829594	-0.0486771	-0.0206185	-0.0301168	-0.141946	-0.017877	0.018972	-0.135787	-0.136233	-0.0641761	-0.0930233	-0.0890801	-0.0445975		-0.0656517
2015-10-31	0.123352	0.0347903	0.0747664	0.136185	0.0295032	0.17161	0.0454389	0.2023	-0.0142596	0.120014	-0.0258616	0.0120897	0.0502513	0.0533741	-0.00339217	0.0146557	0.013643	0.0624072	0.124336	-0.0741872	0.0614368	0.761039	0.409091	0.0745769	0.0617316	0.0694152	-0.08	0.00380218	0.0866739	0.0409555	0.084084	0.0712539	0.084399	0.0511079	0.192308	0.0741316	0.0556553		0.0794297
2015-11-30	-0.00868101	0.0195254	-0.591304	0.0520866	0.00294125	0.00904159	0.00204097	-0.0325048	-0.0140157	0.0683831	0.0412975	0.0119455	-0.111244	0.0153819	-0.00953029	0.0375542	-0.00715927	0.0409592	0.0528264	-0.0147916	-0.0451782	0.792035	-0.548387	0.0564264	0.0678326	0.0608877	0.0700229	0.0252525	-0.0124121	0.0189302	0.0504155	-0.00682153	0.0125677	0.0927176	-0.892473	-0.0543313	-0.0552702		0.112736
2015-12-31	-0.045967	-0.0452997	0.0595745	-0.0244556	-0.0615423	-0.0224014	-0.142184	-0.0454551	-0.0673603	-0.145738	-0.036827	-0.0944352	-0.170929	-0.0627339	-0.0323024	-0.0366589	-0.0616201	-0.0813821	-0.0122999	0.00955781	-0.0901198	-0.98118	-0.257143	-0.0405483	-0.0530102	-0.0425292	-0.0160394	-0.049261	0.044884	-0.0203968	-0.03692	-0.0641133	-0.127096	-0.110576	-0.722	-0.0372676	-0.0756096		0.00974988
2016-01-31	-0.155945	-0.0321315	-0.26506	-0.0911037	-0.334895	-0.0733272	-0.102326	-0.194617	-0.168437	-0.0589212	-0.105882	-0.148976	-0.461851	-0.168568	-0.21875	-0.153661	-0.135034	-0.219912	-0.099822	-0.00485589	-0.259416	-0.274052	-0.277885	-0.0426959	-0.177749	-0.103361	-0.152358	-0.152202	-0.272052	-0.171075	-0.0443592	0.0177375	-0.128769	-0.160417	-0.348921	-0.306128	-0.309056		-0.210747
2016-02-29	0.0424102	-0.0333079	-0.142076	-0.0766901	-0.110915	0.0573689	-0.00695365	-0.115681	-0.12326	0.0355667	-0.138158	-0.140044	-0.25822	-0.0165809	-0.143636	-0.0734206	-0.0478416	0.00428549	-0.108696	0.0159286	-0.0379824	-0.196787	-0.246338	0.10625	-0.0783116	-0.101473	-0.295641	-0.105424	-0.166011	-0.150034	0.0366761	-0.118387	-0.0465976	-0.0158747	-0.138122	-0.173409	-0.031564		-0.0925532
2016-03-31	-0.00709345	-0.000913058	0.254777	0.0415299	-0.201979	0.173059	-0.0022205	0.0377909	-0.101111	0.0547449	-0.0267172	0.0640523	0.0227735	0.0286047	-0.111677	-0.0534398	-0.00383586	0.0189358	0.0194631	0.0297638	-0.0502511	0.25	0.376325	-0.00852126	0.00169629	-0.0257724	-0.00946488	0.0392826	0.028302	0.0111821	-0.015478	0.0783883	0.0531369	0.0355844	0.455128	-0.0854902	-0.0774186		0.042204
2016-04-30	0.0148143	0.0144084	-0.0304569	0.037076	0.0539995	-0.127592	0.0476392	0.0840337	0.163713	-0.0455782	0.0392153	-0.0204819	0.404573	0.0454443	0.220124	0.0571057	0.0123217	0.0943863	0.0640405	-0.00538109	0.117151	0.04	-0.0500642	0.0238262	0.0544951	0.0690124	0.00477766	-0.00575177	-0.0366974	0.133491	-0.0452061	0.102676	0.164414	0.0626023	0.145374	0.138379	0.0718242		0.0517435
2016-05-31	-0.0010374	0.0203728	0.277487	0.0974835	-0.278508	0.0648995	-0.00367703	-0.209302	0.0723299	0.0188851	0.033962	-0.0393605	-0.118188	0.0762327	-0.0886379	-0.0745214	-0.0504168	-0.0563725	0.0805793	0.050374	-0.043708	0.103846	0.337838	0.029569	0.142311	0.00745484	-0.203731	0.015136	-0.100952	-0.0285715	0.0419752	-0.0796881	-0.0380899	0.0310382	0.0423077	-0.066597	-0.147597		-0.0604546
2016-06-30	-0.162327	-0.0779249	-0.336066	-0.128834	-0.350331	-0.048927	-0.150478	-0.405229	-0.28035	-0.0996419	-0.324817	-0.172855	-0.391332	-0.161503	-0.279244	-0.216712	-0.19943	-0.243636	-0.21147	-0.0907474	-0.227241	-0.33101	-0.444444	-0.0461483	-0.237361	-0.0330689	-0.229674	-0.262565	-0.370762	-0.260402	-0.109005	-0.232417	-0.173228	-0.137659	-0.405904	-0.259282	-0.31502		-0.365663
2016-07-31	0.0476182	-0.0189401	0.0925926	0.0039123	0.17444	0.00631769	0.0486388	0.109889	0.0884816	0.0887792	0	0.0619195	-0.187236	0.115709	0.119585	0.0485689	0.142349	0.0123626	0.0238696	0.0307728	-0.0172655	0.0520833	-0.0727273	0.00132097	0.0831265	0.0501125	0.27251	0.157462	0.14983	0.215325	-0.00997348	0.0373152	0.10227	0.224762	-0.0683229	0.109134	0.112686		0.177588
2016-08-31	0.07197	-0.0112364	-0.0282486	0.0409197	-0.111199	-0.0125561	0.0675597	-0.108912	0.10564	0.00233912	0.091891	0.102041	-0.216093	0.0281816	-0.0599455	-0.00248126	0.0738764	0.0695388	0.0323643	0.0818881	0.0906945	0.0445544	0.0490197	-0.121631	0.0684014	0.145131	-0.0627929	0.0812183	0.0980968	0.0614525	0.0899935	-0.00654051	0.0500802	0.0612088	-0.0266667	-0.12099	0.0520096		0.00564516
2016-09-30	0.0339219	-0.0157854	-0.139535	-0.0108574	-0.0634495	0.0263397	-0.0351381	-0.144445	-0.0517419	-0.026177	-0.0792072	-0.0343915	-0.229719	0.00361811	-0.04	0.0323383	-0.0551509	-0.0900731	0.00637612	-0.013155	-0.117788	-0.127962	-0.0504673	0.00627313	-0.0571298	0.00504468	0.0275	-0.0732395	-0.00266766	-0.129323	0.0160196	-0.0617252	-0.021444	-0.00919928	-0.0821917	-0.150083	-0.101473		-0.0890136
2016-10-31	0.120074	-0.0377618	0.054054	0.0749432	0.251909	0	0.240664	0.0501933	0.0836784	-0.0334608	0.0483865	0.0986301	0.306287	0.154468	0.290459	0.220883	0.225878	0.0782503	0.0842134	0.0837935	0.122821	0.0163043	0.0551181	-0.0195562	0.155296	0.0354347	0.206813	0.0688956	0.209894	0.15285	0.0691328	0.0692943	0.1338	0.0298922	0.126866	0.225366	0.0907295		0.226232
2016-11-30	0.0832025	0.0550199	0.217949	0.0549295	-0.260671	-0.00265487	-0.11432	-0.027207	0.202752	0.203192	0.0307689	0.0486284	-0.119704	0.0367146	-0.113243	-0.0171053	0.00923746	0.0623889	0.0825418	-0.0199331	0.132648	0.176471	0.31903	0.0737482	0.14131	0.0839299	0.0362903	-0.00663501	-0.0243083	0.0173457	-0.0221215	-0.0344588	-0.0366333	0.15778	0.317881	-0.160828	-0.105305		0.0466618
2016-12-31	0.106098	-0.00911357	0	0.0480641	0.181443	0.00354925	0.100927	-0.0923723	0.0303383	0.0201906	0.164179	0.154578	-0.295327	0.10533	0.335092	0.0468542	0.144732	0.102389	0.0789474	0.0454479	0.153499	0.127273	-0.0876945	0.0241731	0.15178	0.0232194	0.07393	0.157443	0.115515	0.191244	0.0353828	0.141209	0.15395	-0.00204216	0.0502513	0.239089	0.352121		0.174211
2017-01-31	0.0411682	0.00421411	-0.136842	-0.00127394	0.147469	0.000884173	0.00266609	-0.152115	-0.00616281	-0.00845508	0.0598285	0.00411949	0	-0.0226258	0.0355731	0.047954	0.0767515	0.105851	-0.0527412	0.0697492	0.0863083	-0.108871	-0.128682	0.0013481	-0.0318751	0.0470322	-0.0152174	-0.105523	0.0406093	0.0257898	-0.0212885	0.0536711	0.0715268	-0.0317611	-0.15311	0.229709	-0.0797331		-0.00233647
2017-02-28	-0.0709273	0.00675755	0.042683	0.047194	-0.104183	-0.0980565	-0.0154581	-0.0364448	0.0227148	0.0957626	-0.0967734	-0.0430769	0	-0.0684353	-0.177481	-0.0841977	-0.0245489	-0.101335	-0.0198063	0.0219176	0.000567773	0.0859729	0.120996	-0.00629051	-0.0739144	-0.0180816	-0.0250183	0.0138248	-0.0224392	-0.0490258	0.0165999	-0.00430371	-0.015548	0.0583512	0.0338983	-0.0815702	0.00330798		0.0497659
2017-03-31	0.114518	-0.00650343	-0.0175439	0.0575516	0.179117	0.0372184	0.176756	0.301261	0.00378017	-0.0256824	0.0491067	0.149792	0	0.132414	0.0858468	0.075283	0.221649	0.177336	0.0891331	0.0517796	-0.136877	0.00416666	-0.0873016	0.0141631	0.134574	0.00315804	-0.0890566	0.157273	0.203593	0.116986	0.0326576	0.237752	0.111202	-0.00610147	-0.0710382	0.219661	0.142287		0.0808701
2017-04-30	0.0748021	0.0165092	0.160714	0.00662262	-0.0388769	0.0179415	0.0294158	0.0443651	-0.0539408	0.0063348	-0.0170212	0.0450281	0	0.0376421	0.0726496	0.0588601	0.0507908	0.0609813	0.0105135	0.0441545	0.0358568	0.186722	0.283478	-0.0298164	0.0559411	-0.00787416	0.014913	0.050275	0.0174126	0.0443787	0.0066436	0.0473366	0.0661046	0.0367007	0.147059	0.0744873	0.0339094		0.0557275
2017-05-31	0.0441369	-0.0338723	0.051282	0.021721	0.0382023	-0.00834879	-0.0131991	0.123047	-0.0311174	-0.0572958	0.0432897	-0.0807899	0	0.0108798	-0.120209	0.018168	0.00839525	0.0436909	0.0141831	0.00280359	-0.0485239	0.0874126	0.219512	0.087968	-0.0268236	0.0389795	0.142857	0.0175679	-0.0407501	-0.0436261	-0.00964802	0.038506	-0.024536	-0.0558011	0.0205129	-0.102446	0.0421698		-0.0513212
2017-06-30	0.0326233	18.6403	0.0536586	0.00877705	0.0569985	-0.0159027	0.00179263	0.0247826	-0.0399136	0.0512279	-0.0456427	0.0332031	0	0.00382042	0.00137615	0.00876685	-0.00570873	0.110993	0.008846	0.00714834	-0.00627849	0.0707396	0.0888889	-0.00318844	0.00942792	0.0415141	-0.0178571	0.0894818	-0.236194	0.0236967	0.00744985	-0.029988	-0.00120014	0.08011	0.080402	0.175266	0.0500994		0.0355986
2017-07-31	0.0543157	-0.0141932	-0.0601852	0.0440836	0.0546075	0.00760456	0.0531314	0.0241833	-0.0131422	-0.0262358	0.0217288	0.0118147	0	0.0398033	0.0655062	0.0701042	0.0564592	0.0623202	0.042171	0.0164367	-0.0232808	0.0270271	-0.0561225	0.0149288	0.052855	0.0516649	-0.254545	0.0489914	0.0867647	0.0202545	0.0221842	0.0640787	-0.00709177	0.0119727	0.0790697	0.0849708	0.0177341	0.0504274	0.0312501
2017-08-31	-0.00269227	-0.0209142	0.0492612	-0.0013889	0.0317152	-0.00283019	-0.0299306	-0.0745651	-0.0871492	-0.0464762	-0.00709225	-0.0450722	0	-0.0253164	0.0171969	-0.0563074	-0.0176631	-0.0577618	-0.0234374	-0.0463906	-0.114713	-0.00292397	-0.0194595	-0.03102	-0.0518145	-0.0361255	-0.146829	-0.0260989	0.0440127	-0.0221212	-0.0261546	-0.0242971	-0.0474856	-0.0201275		-0.0509055	0.0270423	0.0821807	-0.0828283
2017-09-30	0.0384882	0.0677859	-0.215963	0.0567454	0.100376	0.00283822	0.0187281	0.0980305	0.0585723	0.0440635	-0.01	-0.00220122	0	0.067908	0.0693153	0.0441767	-0.022591	0.10249	0.0498461	0.0365785	0.0909193	-0.158358	-0.175303	0.0223106	0.0532638	0.0305448	0.0577473	0.0550071	-0.234315	0.0533642	0.0342858	-0.0438577	0.0761575	0.0473595		0.130995	0.0544221	-0.0225565	0.0677313
2017-10-31	-0.0260087	-0.00242076	0.0239521	0.0494867	-0.146522	0.0943396	0.00592238	0.0456584	-0.0387464	-0.0429884	-0.0291486	0.00465687	-0.687003	-0.017729	-0.173122	-0.0664836	-0.0354707	0.0221547	0.0132864	-0.0320098	-0.0480216	-0.010453	-0.0628343	0.07086	-0.0350257	0.00805905	0.0594595	-0.0354279	-0.0895121	0.0363436	0.054696	-0.0266135	-0.0110234	-0.0263882		-0.0807114	-0.0882348	-0.0384615	-0.00103149
2017-11-30	-0.0550772	0.0649349	-0.0467836	-0.00601948	-0.0387442	-0.0206897	-0.0440571	0.00389848	0.0341431	0.0116562	-0.0258621	-0.0153696	-0.131356	-0.0516109	0.0984703	-0.0170688	-0.00622203	0.0331492	-0.0223678	-0.041729	0.139697	-0.084507	-0.0299572	0.0409817	-0.114854	0.000925541	0.132653	-0.0221759	0.15869	0.0703928	0.00419078	-0.0168713	-0.0241086	0.018986		0.00297617	0.0286052	0.016	-0.00567889
2017-12-31	-0.0250757	-0.0124993	0.096319	-0.0335605	-0.0896457	0.0325704	-0.00974654	0.0563109	0.0452265	-0.00274002	0.0825449	-0.0121407	-0.0453658	-0.0209186	-0.0839861	-0.0886228	-0.0260455	0.0287947	-0.0242604	0.0339548	0.00143196	0.226923	0.25	-0.0210681	0.0174899	0.0322655	0.0135135	-0.0184267	-0.0391305	-0.0242393	-0.0568597	-0.00837385	-0.029767	0.0203728		-0.0984175	-0.078109	0.0346457	0.0150571
2018-01-31	0.0996395	0.0494685	0.0643537	0.0626633	0.169275	0.13896	0.0641169	0.184191	0.00379368	-0.0581321	0.107822	0.0233258	-0.0342361	0.0698795	0.115677	0.0676742	0.117768	0.0602159	0.0711542	0.00828007	-0.0725917	0.0721003	-0.0117648	0.029	0.0883856	0.00460079	-0.0422222	0.140975	0.0208145	0.0350951	0.0528209	0.155796	0.100971	0.0861242		0.144268	0.139237	0.0799087	0.135806
2018-02-28	-0.0685349	-0.0565955		-0.0564128	0.0141995	-0.0928144	-0.0895876	-0.0841354	0.0485669	-0.0748235	-0.0203563	-0.037255	-0.149471	-0.0184684	0.0364063	0.0246153	-0.0770646	-0.0392217	-0.0239667	0.0106034	-0.118124	-0.107602		-0.0621758	0.00565569	-0.0467168	-0.0802784	-0.0204081	0.0283688	0.00633178	-0.0254795	-0.0984874	-0.0592869	-0.0223681		-0.0486576	-0.0169053	0.00845667	-0.0740824
2018-03-31	-0.0657972	-0.0719341		-0.0448912	-0.0933377	-0.0594059	-0.0669086	-0.0779661	0.00907999	-0.0317733	-0.0766233	-0.0735742	-0.2	-0.0795473	-0.0694331	-0.0336335	-0.0348953	-0.172241	-0.164733	-0.0459375	-0.128657	-0.144168		0.0155625	-0.0628183	-0.04573	0.00908174	-0.0460271	-0.0413794	-0.0310533	0.0167116	-0.0373804	-0.052771	-0.0625758		-0.0650039	-0.0262525	-0.0202655	-0.0325875
2018-04-30	0.0325655	0.00919791		0.0712105	0.07082	0.0666667	0.0715082	0.0224264	-0.0085933	-0.0149904	0.0642366	0.0329498	0.0427682	0.0633207	0.0578366	0.218148	0.0645222	0.0157436	0.0981482	-0.0443708	-0.00778199	0.324655		0.0122873	0.0293251	0.0706336	-0.125	0.0689013	0.0683454	0.0541474	0.0966925	0.00852549	0.0108106	0.0159707		0.151981	0.0772129	0.0706134	0.118653
2018-05-31	-0.0604502	-0.0558362		-0.0645144	-0.264213	0.194079	-0.132392	-0.0967278	-0.0383856	0.0368853	-0.0510066	-0.109953	-0.000745658	-0.124469	-0.123109	-0.0948574	-0.0997771	-0.18366	-0.0508134	-0.0175692	-0.14823	-0.221387		-0.0215553	-0.140962	0.0102215	0.0114286	-0.145709	-0.101431	-0.19841	-0.0655391	-0.115896	-0.119887	0.000830474		-0.222259	-0.213642	-0.00190905	-0.14472
2018-06-30	-0.0259795	-0.013343		0.00362845	0.131786	-0.00137741	0.0402466	0.0246816	-0.0523917	-0.0297159	-0.0544555	-0.0120148	-0.0802239	0.00245001	0.147209	-0.00919541	0.019252	-0.0608486	-0.014537	-0.0564046	-0.0328718	-0.0237565		-0.0255887	-0.0200786	-0.0168429	0.129944	-0.0111353	0.0257612	-0.0131383	0.0110294	-0.00173648	-0.0131574	-0.0183126		0.0195107	0.0114617	-0.0115022	-0.0916826
2018-07-31	0.0507215	0.0497665		0.0684668	0.0828025	0	0.0349029	0.042735	0.0181885	0.0576154	0.0987285	0.0511381	0.0782962	0.0466253	0.0157214	0.075406	0.067728	0.124833	0.0278372	-0.072034	0.214583	0.0577947		0.0371649	0.0552402	0.0144805	0.05	0.0593204	0.150685	0.1158	0.0587413	-0.00487921	0.0480231	-0.0630524		0.0759416	0.0607163	-0.0116358	0.0752493
2018-08-31	-0.019226	-0.0143316		-0.0290789	-0.287059	0.0275862	-0.145721	-0.0655738	-0.0795114	-0.0717858	-0.0415248	-0.0397509	-0.221219	-0.0908927	-0.205396	-0.0954692	-0.0242608	-0.118125	0.00671309	0.0189564	-0.134666	-0.120058		0.0122541	-0.0753083	-0.077559	0.0238096	-0.192293	-0.0829365	-0.0977037	-0.0200793	-0.0745502	-0.104063	-0.0122468		-0.104178	-0.180032	-0.0650969	-0.000843179
2018-09-30	0.0510861	-0.0810267		0.0455238	0.0947813	-0.00939597	0.0223464	0.0167463	-0.0415615	-0.0325635	-0.0632102	0.04325	0.0830919	0.0414937	0.0497499	-0.0202743	0.019943	0.101903	0.0646124	-0.107261	0.0112463	-0.285131		0.00383655	0.0490919	0.00188902	-0.00697679	0.0345476	0.0428386	0.0733533	0.0231869	0.0128538	0.00435329	-0.0284253		0.0891901	0.042625	0.0407407	0.0790436
2018-10-31	-0.085419	-0.0338772		-0.039375	-0.217617	-0.00677507	-0.0929662	-0.0658824	0.0073132	0.0286843	-0.0500379	-0.17708	-0.352141	-0.124834	-0.157974	-0.151552	-0.0906551	-0.0708636	-0.0436285	-0.251521	-0.117906	-0.104		-0.0815737	-0.12145	-0.0307401	-0.11007	-0.112676	-0.140664	-0.0990237	0.00368903	-0.129948	-0.0113613	-0.158351		-0.21875	-0.127121	-0.195018	-0.0724713
2018-11-30	-0.0317796	-0.109821		0.011169	0.245033	0.00682128	0.0272263	0.0415617	-0.0629906	0.106621	-0.107741	0.0496581	0.104647	-0.0380447	0.0717689	-0.0136298	0.0353176	-0.0879002	-0.0282295	0.0398916	-0.0662552			0.10384	-0.000615828	0.0310712	-0.0947368	0.0486432	0.01014	0.0717093	0.00708851	-0.0326142	-0.00824059	0.0577826		0.0507406	0.00618585	-0.0583554	0.029511
2018-12-31	-0.140226	-0.0546936		-0.0609115	-0.0483559	-0.00813008	-0.0762257	-0.0749698	-0.0920309	-0.120603	-0.13059	-0.122386	-0.067934	-0.110423	-0.0652959	-0.0429091	-0.129574	-0.239679	-0.123495	-0.0195909	-0.113931			-0.112928	-0.142945	-0.0376009	-0.116279	-0.0528321	0.0516252	-0.0550858	-0.027633	-0.0940874	-0.0627051	-0.13341		-0.107155	-0.131038	0.0798122	-0.0395851
2019-01-31	0.0560975	0.0903189		0.055841	-0.140447		0.115306	0.0501089	0.104149	-0.0058314	0.0761316	-0.00781237	-0.174189	0.0377454	-0.121284	-0.115501	0.0423514	0.0826561	0.0735498	-0.0650541	0.085046			0.100634	-0.0244428	0.0205557	0.0789474	0.0283534	-0.0186364	0.0298265	0.0367293	-0.00109976	0.06976	0.11948		-0.116068	0.0196079	-0.108696	0.136441
2019-02-28	0.127824	0.0947691		0.0577546	0.260345		0.0588007	0	0.0708187	0.111717	0.0927343	0.0570865	0.102429	0.0998414	0.256766	0.10567	-0.0491207	0.158761	0.101259	0.0836204	0.0503661			0.12416	-0.00515851	0.00329991	-0.0365853	0.087327	-0.00416854	0.161401	0.0654253	0.00210153	0.0349984	0.0232533		0.170612	0.186162	0.00487804	0.00225115
2019-03-31	-0.0411325	0.000693963		0.0137015	-0.136116		-0.0696017	-0.0443983	-0.0638597	0.0380653	-0.0708661	-0.139665	-0.0855674	-0.054267	-0.0199192	-0.052836	-0.112245	-0.0489318	0.00605516	-0.0450165	-0.109461			0.0759021	-0.0453703	0.0071669	-0.18481	0.000922158	-0.116279	0.0498755	0.00922332	-0.11353	-0.0345862	-0.0654467		-0.100343	-0.0449606	-0.0699029	0.108061
2019-04-30	0.135562	0.0284357		0.0833165	0.151048		0.0957176	0.0859748	0.0742898	0.0479382	0.071563	0.121368	0.0859438	0.113588	0.1766	-0.004922	0.056517	0.161159	0.0586269	0.0106831	0.0237924			0.0359727	0.0948593	0.0779859	0.0636646	0.0764624	0.0378947	0.0202979	0.068783	0.179791	0.0981084	0.0322331		0.178965	0.102252	0.0688936	0.0216216
2019-05-31	-0.105729	-0.128202		-0.032548	-0.210849		-0.101606	0.00759702	-0.1231	-0.0756153	-0.130965	-0.0815416	-0.227811	-0.0755225	-0.183272	-0.123317	-0.0285312	-0.190654	-0.0145057	-0.0682763	-0.164179			0.000702271	-0.126134	-0.048544	-0.0218978	-0.13699	0.0549062	-0.124656	0.016201	-0.0413099	-0.128052	-0.179453		-0.136125	-0.173723	-0.115482	-0.0510472
2019-06-30	0.0307918	-0.0513155		0.0660766	0.0699342		0.0101695	0.096222	-0.00291729	0.0785735	-0.0428987	-0.0821553	0.032567	0.0217737	0.0588061	-0.0611753	-0.0870196	0.0026975	0.0461956	-0.0565629	0.10307			0.0336512	-0.0106857	0.00202557	-0.0895522	0.0262842	-0.071953	0.0959865	0.0198706	-0.082762	0.0352488	0.00154718		0.0484928	0.0626228	-0.100802	0.036795
2019-07-31	0.0222854	-0.147195		-0.00754721	-0.0569832		-0.0645719	-0.149687	0.00185393	-0.0442917	-0.129678	-0.137392	0.217069	0.00993651	-0.0597265	-0.0348897	-0.112391	-0.0246874	-0.00865799	-0.0341995	0.0433114			0.0618133	-0.000675062	-0.0193167	-0.0639345	0.0416578	-0.106013	-0.00132359	-0.00996827	-0.131066	-0.0564002	0.0561746		-0.03125	-0.015703	-0.089172	0.0826524
2019-08-31	-0.0361781	-0.24572		-0.0470532	0.083827		-0.063159	-0.16436	-0.0857186	-0.187615	-0.1345	-0.07894	0.105183	-0.0271456	-0.0433363	-0.0962254	-0.0778522	-0.162908	-0.0886463	-0.108853	-0.0636446			0.0412189	0.0382797	-0.085616	-0.140981	0.0167313	-0.0654867	-0.0048597	0.00228833	-0.0161692	-0.107888	-0.109048		-0.00215055	-0.0559308	-0.062937	-0.014449
2019-09-30	0.0721848	0.132609		0.0665836	0.0243236		0.109422	-0.0134576	0.117466	0.120303	0.0514155	0.049364	0.0537931	0.0885829	0.100217	-0.0117648	0.169335	0.0315953	0.122664	0.132937	0.0457546			-0.0416514	0.0904359	0.0776322	0.233435	0.091461	-0.113636	0.112098	0.0821918	0.14304	0.0836806	0.176375		0.110345	0.0755466	0.0895522	0.0691466
2019-10-31	0.0489228	0.15247		0.0240822	0.0869797		0.00979121	0.0650577	0.153427	-0.0635156	0.184615	-0.0141415	-0.0556283	0.0479069	0.130006	0.0660715	0.0643153	0.00770384	0.0108834	-0.0560926	-0.0516861			-0.00835263	0.012331	-0.0179945	-0.0214876	0.0324064	0.0206552	0.0628742	0.0518987	0.105145	-0.00873174	0.0950433		0.0586181	0.050647	0.111644	0.0231273
2019-11-30	0.0624732	0.0398167		-0.00753422	-0.00785472		0.0123862	-0.0344828	0.0340893	0.0107555	0.0575139	0.0295668	0.0221761	0.0888699	0.0968306	0.198213	0.0444444	-0.0190192	0.0426431	-0.0420566	0.00737267			0.0525282	0.1222	-0.00124529	-0.119932	0.0242653	0.064201	-0.00292535	0.0417168	0.0235823	-0.0100605	0.151406		0.0755409	0.105032	0.126925	0.0642129
2019-12-31	0.0410794	0.0584843		0.00483089	0.0034637		0.0421416	0.0346939	0.0622108	-0.0613488	0.0706141	0.081888	-0.0522034	0.036492	0.0200227	-0.0177073	0.0444196	0.04866	0.0168051	0.17766	0.0607036			0.0206322	0.0859594	0.0312704	0.0959692	0.020865	0.0983607	-0.0331034	0.0231036	0.0677224	0.0515722	0.0421317		-0.0071599	0.0364592	0.0585019	-0.0390978
2020-01-31	-0.0537718	-0.139474		-0.0116758	-0.0877712		-0.0631146	-0.0547338	-0.0611167	-0.0108838	-0.0958623	-0.137188	0.212446	-0.0905735	-0.0742806	-0.0777989	-0.0564689	-0.0574588	-0.0410195	0.0468417	0.194558			0.0662815	-0.057714	-0.0570532	-0.133975	-0.0438577	-0.108657	-0.08172	0.0071509	-0.217308	-0.0382733	-0.028856		-0.0707417	-0.0720431	-0.0686984	-0.0995696
2020-02-29	-0.116108	-0.223776		-0.0975214	0.0716216		-0.0715433	-0.152321	-0.0886938	-0.137426	-0.239692	-0.128846	0.0766962	-0.0886669	-0.132771	0.110082	-0.120833	0.00211536	-0.129776	-0.0729854	-0.0442301			-0.12872	-0.12438	-0.0441311	-0.160768	-0.0209308	-0.0629605	-0.0912118	-0.137519	-0.0280099	-0.0636183	-0.0968193		0.373614	-0.0450256	-0.073766	-0.0273734
2020-03-31	-0.381129	-0.502647		-0.194661	-0.394704		-0.327373	-0.369231	-0.413461	-0.223219	-0.486293	-0.199428	-0.379178	-0.371703	-0.222006	-0.360982	-0.267557	-0.365093	-0.246576	-0.169569	-0.26598			-0.241149	-0.400234	-0.168138	-0.353012	-0.322993	-0.511794	-0.386081	-0.19844	-0.407229	-0.359858	-0.212328		-0.352435	-0.380569	-0.365269	-0.299978
2020-04-30	0.0884903	0.26754		0.0764916	-0.000117001		0.0828392	-0.00487806	0.184219	0.14472	0.0690256	0.0302215	-0.0167697	0.0423482	-0.195714	0.0493112	0.00498319	0.0197975	0.0258424	0.0519677	0.170464			0.195718	-0.0708886	-0.0684602	-0.0689013	-0.0439398	0.339678	0.0517105	0.0956757	-0.157906	-0.0635887	0.200075		0.0839218	0.0828957	-0.0679245	0.00319081
2020-05-31	0.0744301	-0.228725		0.0250804	0.0332286		-0.0649481	-0.0343137	0.0504495	-0.016656	-0.0165167	-0.145349	0.180431	0.262811	-0.0466252	0.00414646	0.0234613	0.106541	0.109107	0.0274899	0.11295			0.0251238	0.125262	-0.12048	-0.078	0.266685	-0.146448	0.103631	0.0143069	-0.284316	0.0270239	-0.0506132		0.0286046	0.0906246	-0.00769226	0.00381674
2020-06-30	0.0771984	0.0935365		0.116325	0.154281		0.0970283	0.0862944	-0.0149457	0.0946788	0.128633	0.194759	0.19924	0.0965741	0.0302747	0.156917	0.131587	0.133105	0.136264	0.0641806	0.116395			0.00333382	0.118501	-0.00297969	0.0845987	0.0973976	-0.056338	0.094928	0.0997082	0.142276	0.0458066	0.0356544		0.145219	0.0680929	-0.0718074	0.0969582
2020-07-31	-0.0358329	-0.037333		-0.0304797	-0.0429216		-0.13936	-0.082243	-0.122946	-0.036564	-0.0410959	0.12927	-0.0291693	-0.035482	-0.0361663	0.116002	-0.0423573	0.0962944	-0.0581488	0.152125	-0.112355			0.0329559	-0.122703	-0.0802607	-0.04	0.00211317	0.101764	0.0607199	-0.00132686	-0.0650275	-0.170576	-0.0490704		0.228179	-0.0570346	0.0338461	0.0207972
2020-08-31	0.0568545	0.0312894		0.0300761	0.110936		-0.0697763	0.00509166	0.106402	-0.00338522	0.0777143	-0.0144724	-0.0640105	0.0718158	0.0792684	0.0735607	0.0120879	0.118188	0.0125712	-0.0495375	0.0642633			0.0551795	0.0460567	-0.0487178	0.0625	0.0574039	0.382389	0.0743582	0.0699734	0.170242	0.0527942	0.06329		0.0156688	0.0685144	0.281888	0.143181
2020-09-30	-0.1381	-0.179264		-0.0916703	-0.0152266		-0.049735	-0.193516	-0.130296	-0.0159468	-0.159067	0.166746	-0.0460572	-0.152331	-0.152542	-0.129593	-0.0133008	-0.15546	-0.0775357	-0.125064	-0.114425			-0.0618115	-0.188043	-0.0847117	-0.0196078	-0.109905	-0.00668149	-0.0818457	-0.0976821	-0.155234	-0.157974	-0.102398		-0.0303031	-0.148727	0.0373135	-0.070297

## Sheet: Treasury Yields
Date	Greece	Ireland	Italy	Portugal	Spain	Germany	France	Iceland
2005-12-31	3.57	3.36	3.5532	3.462	3.36857	3.34	3.37848	4.09
2006-01-31	3.6	3.32	3.5435	3.451	3.33059	3.32	3.34409	4.46
2006-02-28	3.77	3.47	3.6973	3.599	3.4829	3.47	3.50805	4.04
2006-03-31	3.95	3.65	3.9228	3.771	3.64891	3.64	3.68539	4.37
2006-04-30	4.23	3.9	4.22	4.031	3.91889	3.89	3.9535	4.2629
2006-05-31	4.3	3.96	4.2847	4.07	3.98632	3.96	4.00136	4.0274
2006-06-30	4.31	3.98	4.2947	4.097	3.98818	3.96	4.00617	4.3804
2006-07-31	4.33	4	4.3065	4.144	4.0239	4.01	4.02524	4.4601
2006-08-31	4.19	3.88	4.1707	4.059	3.89257	3.88	3.89748	4.2802
2006-09-30	4.06	3.76	4.0358	3.931	3.76329	3.75	3.76938	4.1037
2006-10-31	4.08	3.78	4.07	3.975	3.81291	3.79	3.80745	4.5527
2006-11-30	3.98	3.72	3.9701	3.887	3.747	3.71	3.74099	4.7778
2006-12-31	4.04	3.76	4.0376	3.961	3.81626	3.77	3.80968	4.8661
2007-01-31	4.28	4.04	4.2628	4.17862	4.07245	4.02	4.06941	4.81524
2007-02-28	4.3	4.07	4.2801	4.18886	4.1108	4.05	4.09597	4.91612
2007-03-31	4.2	3.97	4.1762	4.103	4.00868	3.94	3.99677	4.61409
2007-04-30	4.4	4.19	4.3702	4.30199	4.20874	4.15	4.20794	4.68995
2007-05-31	4.51	4.32	4.4897	4.44143	4.33629	4.28	4.33685	4.71317
2007-06-30	4.8	4.62	4.772	4.74476	4.62029	4.56	4.61895	4.74189
2007-07-31	4.79	4.59	4.7603	4.72823	4.59623	4.5	4.58291	5.00427
2007-08-31	4.62	4.4	4.5835	4.55483	4.39813	4.3	4.38888	4.78644
2007-09-30	4.56	4.32	4.5736	4.503	4.354	4.22	4.35666	4.92983
2007-10-31	4.58	4.39	4.5909	4.5162	4.37835	4.28	4.40222	5.41929
2007-11-30	4.43	4.31	4.4493	4.36054	4.24786	4.09	4.22773	5.61506
2007-12-31	4.53	4.45	4.5385	4.46823	4.34771	4.21	4.35411	5.30004
2008-01-31	4.4	4.25	4.3989	4.30898	4.18273	4.03	4.14995	4.92693
2008-02-29	4.36	4.21	4.3544	4.26651	4.1441	3.95	4.07919	4.6374
2008-03-31	4.42	4.17	4.38	4.36087	4.11763	3.8	4.0194	4.39686
2008-04-30	4.54	4.44	4.53	4.52035	4.31027	4.04	4.26991	4.38175
2008-05-31	4.74	4.58	4.7	4.60355	4.42215	4.2	4.40586	4.41847
2008-06-30	5.17	4.91	5.1056	4.96088	4.79162	4.52	4.73371	4.39524
2008-07-31	5.15	4.92	5.0946	4.95294	4.79786	4.49	4.69029	4.2564
2008-08-31	4.87	4.59	4.8139	4.69158	4.55912	4.2	4.40181	4.362
2008-09-30	4.88	4.56	4.8041	4.66061	4.56833	4.09	4.36186	3.69109
2008-10-31	4.93	4.55	4.78	4.55725	4.466	3.88	4.18357	3.95022
2008-11-30	5.09	4.56	4.7425	4.35029	4.1468	3.56	3.9767	3.96089
2008-12-31	5.08	4.57	4.4688	4.00448	3.85818	3.05	3.5395	4.225
2009-01-31	5.6	5.2	4.6213	4.31549	4.14584	3.07	3.60161	4.27198
2009-02-28	5.7	5.65	4.5358	4.51663	4.23355	3.13	3.67814	5.14117
2009-03-31	5.87	5.76	4.4584	4.67614	4.05876	3.02	3.64741	4.88
2009-04-30	5.5	5.34	4.356	4.52628	4.00575	3.13	3.65914	4.6
2009-05-31	5.22	5.27	4.4151	4.29078	4.05425	3.37	3.80445	4
2009-06-30	5.33	5.73	4.6062	4.50049	4.23505	3.47	3.89966	4.34
2009-07-31	4.89	5.45	4.3729	4.25108	4.01196	3.34	3.73286	4.41
2009-08-31	4.52	4.92	4.116	3.9491	3.77838	3.31	3.58743	4.24
2009-09-30	4.56	4.91	4.088	3.93477	3.80323	3.26	3.58687	4.08
2009-10-31	4.57	4.77	4.101	3.85022	3.77109	3.21	3.5579	3.94
2009-11-30	4.84	4.82	4.0565	3.80384	3.78952	3.22	3.55516	3.87
2009-12-31	5.49	4.88	4.007	3.90697	3.8042	3.14	3.47506	3.82
2010-01-31	6.02	4.83	4.0779	4.17057	3.98865	3.26	3.5157	3.87
2010-02-28	6.46	4.73	4.047	4.5641	3.9781	3.17	3.49805	3.64
2010-03-31	6.24	4.53	3.945	4.309	3.83048	3.1	3.43739	3.83
2010-04-30	7.83	4.76	3.9956	4.77734	3.90142	3.06	3.40162	3.7
2010-05-31	7.97	4.86	3.99	5.0208	4.08414	2.73	3.07567	3.6
2010-06-30	9.1	5.31	4.1	5.54418	4.5555	2.54	3.07321	3.48
2010-07-31	10.34	5.32	4.03	5.49277	4.43309	2.62	2.98803	3.49
2010-08-31	10.7	5.3	3.8	5.30636	4.03718	2.35	2.67845	2.94
2010-09-30	11.34	6.14	3.86	6.07691	4.09464	2.3	2.67832	3.36
2010-10-31	9.57	6.42	3.8	6.04919	4.03652	2.35	2.71866	3.46
2010-11-30	11.52	8.22	4.18	6.91159	4.6859	2.53	2.99742	3.31
2010-12-31	12.01	8.45	4.603	6.53409	5.37438	2.91	3.34157	3.24
2011-01-31	11.73	8.75	4.729	6.94495	5.37933	3.02	3.44286	3.27
2011-02-28	11.4	9.1	4.7356	7.33605	5.2578	3.2	3.60325	3.08
2011-03-31	12.44	9.67	4.8754	7.79596	5.24943	3.21	3.60961	2.97
2011-04-30	13.86	9.79	4.841	9.18647	5.32874	3.34	3.68999	2.85
2011-05-31	15.94	10.64	4.756	9.6325	5.32218	3.06	3.48924	3.13
2011-06-30	16.69	11.43	4.8156	10.8646	5.47986	2.89	3.43055	3.13
2011-07-31	16.15	12.45	5.463	12.1518	5.82486	2.74	3.39936	3.22
2011-08-31	15.9	9.57	5.2705	10.9295	5.25235	2.21	2.98446	3.09
2011-09-30	17.78	8.51	5.746	11.3405	5.20023	1.83	2.6444	3.04
2011-10-31	18.04	8.1	5.9719	11.7164	5.25133	2	2.99252	2.63
2011-11-30	17.92	8.51	7.0571	11.8916	6.19209	1.87	3.40755	2.51
2011-12-31	21.14	8.7	6.812	13.079	5.50452	1.93	3.1589	2.44
2012-01-31	25.91	7.71	6.5366	13.8488	5.39929	1.82	3.17968	2.22
2012-02-29	29.24	7.02	5.546	12.8136	5.1111	1.85	3.01576	2.09
2012-03-31	19.06	6.9	5.0488	13.007	5.16973	1.83	2.95418	2.19
2012-04-30	21.48	6.88	5.6758	12.0061	5.79	1.62	2.9935	2.17
2012-05-31	26.9	7.12	5.7833	11.5852	6.12555	1.34	2.75182	2.46
2012-06-30	27.82	7.09	5.9037	10.5571	6.58938	1.3	2.56943	2.51
2012-07-31	25.82	6.12	5.996	10.4919	6.795	1.24	2.27519	2.41
2012-08-31	24.34	5.91	5.822	9.88518	6.58129	1.34	2.11943	2.15
2012-09-30	20.91	5.28	5.254	8.61958	5.9205	1.49	2.2372	2.19
2012-10-31	17.96	4.77	4.9529	8.17257	5.64659	1.47	2.1857	2.14
2012-11-30	17.2	4.59	4.8514	8.31951	5.69009	1.34	2.13968	2.39
2012-12-31	13.33	4.67	4.5416	7.25156	5.33994	1.3	2.01034	2.4
2013-01-31	11.1	4.18	4.2077	6.23953	5.05027	1.51	2.16519	2.21
2013-02-28	10.95	3.78	4.4929	6.39596	5.2183	1.54	2.24458	2.37
2013-03-31	11.38	3.83	4.6404	6.10177	4.92135	1.35	2.07098	2.51
2013-04-30	11.58	3.78	4.278	6.15183	4.5911	1.2	1.80282	2.67
2013-05-31	9.07	3.48	3.964	5.45561	4.24632	1.29	1.87282	2.54
2013-06-30	10.07	4.02	4.3789	6.29749	4.6707	1.53	2.21065	2.68
2013-07-31	10.53	3.88	4.4183	6.86862	4.66017	1.56	2.24676	2.48
2013-08-31	10.01	3.92	4.4191	6.598	4.50718	1.73	2.36236	2.35
2013-09-30	10.15	3.95	4.5411	7.06243	4.4169	1.89	2.48581	2.45
2013-10-31	8.74	3.65	4.2476	6.32845	4.21635	1.76	2.39435	2.66
2013-11-30	8.41	3.53	4.0951	5.97781	4.10635	1.68	2.265	2.77
2013-12-31	8.66	3.48	4.114	6.04005	4.13855	1.8	2.33075	2.93
2014-01-31	8.18	3.39	3.866	5.21241	3.785	1.76	2.38414	3.03
2014-02-28	7.7	3.24	3.6512	4.93505	3.56125	1.56	2.25275	3.13
2014-03-31	6.9	3.05	3.3994	4.43033	3.312	1.51	2.15186	3.31
2014-04-30	6.2	2.9	3.228	3.81836	3.10415	1.46	2.02571	3.1
2014-05-31	6.38	2.71	3.1233	3.66138	2.93343	1.33	1.8384	3.1
2014-06-30	5.93	2.44	2.92	3.50262	2.71248	1.26	1.71186	3.32
2014-07-31	6.1	2.28	2.7936	3.68717	2.671	1.11	1.559	3.32
2014-08-31	6.09	2.02	2.6327	3.47252	2.4194	0.95	1.40638	3.28
2014-09-30	5.89	1.75	2.4	3.17845	2.19605	0.92	1.35082	3.29
2014-10-31	7.26	1.74	2.424	3.21239	2.1113	0.79	1.25978	3.2
2014-11-30	8.1	1.58	2.2904	3.12815	2.07055	0.72	1.1358	3.15
2014-12-31	8.42	1.31	1.9898	2.80855	1.78537	0.59	0.920773	3.19
2015-01-31	9.48	1.22	1.7021	2.49	1.5421	0.39	0.674095	3.09
2015-02-28	9.72	1.12	1.5568	2.32	1.5131	0.3	0.59685	2.79
2015-03-31	10.52	0.8	1.2942	1.74	1.22582	0.23	0.509286	2.56
2015-04-30	12	0.73	1.3574	1.87	1.31275	0.12	0.435	2.83
2015-05-31	10.95	1.25	1.812	2.41	1.77063	0.56	0.88885	2.86
2015-06-30	11.43	1.65	2.199	2.93	2.23395	0.79	1.19552	2.69
2015-07-31	11.43	1.47	2.0421	2.74	2.1007	0.71	1.11361	2.38
2015-08-31	10.26	1.29	1.839	2.52	1.94976	0.61	1.00505	2.4
2015-09-30	8.54	1.31	1.92	2.59	2.03077	0.65	1.00464	2.58
2015-10-31	7.81	1.14	1.696	2.41	1.72818	0.52	0.865227	2.3
2015-11-30	7.41	1.1	1.5702	2.57	1.72767	0.52	0.883143	2.81
2015-12-31	8.21	1.11	1.5786	2.49	1.68562	0.55	0.9312	2.64
2016-01-31	9.08	1.05	1.534	2.71	1.72795	0.43	0.84285	2.78
2016-02-29	10.41	0.99	1.558	3.23	1.72352	0.17	0.592286	2.66
2016-03-31	9.12	0.85	1.375	2.84	1.55076	0.17	0.509333	2.71
2016-04-30	9.03	0.86	1.4418	3.13	1.51352	0.13	0.514238	2.76
2016-05-31	7.64	0.84	1.5263	3.14	1.5665	0.13	0.509429	2.8
2016-06-30	7.92	0.76	1.4535	3.2	1.47995	-0.02	0.389955	2.95
2016-07-31	7.99	0.47	1.2272	3.06	1.1691	-0.15	0.171381	3.13
2016-08-31	8.19	0.4	1.1763	2.91	1.0143	-0.13	0.153435	2.7
2016-09-30	8.34	0.42	1.2661	3.26	1.04091	-0.09	0.183682	2.72
2016-10-31	8.33	0.5	1.45	3.33	1.07262	0	0.3309	2.78
2016-11-30	7.33	0.85	1.943	3.51	1.42382	0.19	0.667318	2.71
2016-12-31	6.94	0.84	1.886	3.74	1.43667	0.25	0.749762	2.61
2017-01-31	7.04	0.99	1.9911	3.95	1.46632	0.25	0.863091	2.6
2017-02-28	7.52	1.06	2.352	4.04	1.703	0.26	1.0307	2.59
2017-03-31	7.17	1.05	2.401	3.99	1.71752	0.35	1.02161	2.55
2017-04-30	6.7	0.91	2.257	3.77	1.61778	0.22	0.890471	2.37
2017-05-31	5.86	0.83	2.194	3.29	1.56841	0.34	0.805667	2.27
2017-06-30	5.76	0.7	2.053	2.97	1.45232	0.25	0.664091	2.17
2017-07-31	5.33	0.87	2.231	3.03	1.59781	0.46	0.835895	2.08
2017-08-31	5.55	0.73	2.1099	2.83	1.48486	0.35	0.714571	2.06
2017-09-30	5.56	0.7	2.1095	2.63	1.54129	0.35	0.7	2.18
2017-10-31	5.59	0.66	2.0738	2.32	1.61468	0.37	0.81	2.01
2017-11-30	5.22	0.58	1.7888	1.98	1.48877	0.31	0.72	1.88
2017-12-31	4.44	0.54	1.794	1.83	1.44163	0.3	0.67	1.83
2018-01-31	3.79	0.91	1.984	1.85	1.47386	0.47	0.86	1.91
2018-02-28	4.14	1.13	2.081	2.03	1.5178	0.66	0.98	1.96
2018-03-31	4.27	1.01	1.9655	1.79	1.34962	0.53	0.84	1.91
2018-04-30	4.04	0.94	1.7734	1.66	1.2183	0.48	0.78	1.94
2018-05-31	4.29	0.98	2.1797	1.84	1.38582	0.45	0.78	1.98
2018-06-30	4.39	0.92	2.7442	1.87	1.3729	0.33	0.75	1.97
2018-07-31	3.88	0.83	2.643	1.76	1.31755	0.28	0.67	1.9
2018-08-31	4.18	0.86	3.161	1.82	1.37239	0.29	0.7	1.84
2018-09-30	4.17	0.93	2.959	1.88	1.4418	0.37	0.77	1.8
2018-10-31	4.37	1.01	3.469	1.96	1.57357	0.4	0.82	1.71
2018-11-30	4.42	0.98	3.39	1.9	1.58241	0.31	0.76	1.69
2018-12-31	4.28	0.91	2.975	1.71	1.42621	0.19	0.7	1.5
2019-01-31	4.21	0.94	2.77	1.67	1.37877	0.13	0.65	1.64
2019-02-28	3.84	0.86	2.812	1.55	1.28095	0.06	0.55	1.5
2019-03-31	3.76	0.67	2.6899	1.32	1.12686	0.01	0.44	1.17
2019-04-30	3.42	0.56	2.6176	1.18	1.0623	-0.04	0.37	1.21
2019-05-31	3.37	0.5	2.644	1.02	0.879682	-0.13	0.3	1.07
2019-06-30	2.67	0.27	2.284	0.59	0.4994	-0.31	0.08	0.92
2019-07-31	2.16	0.13	1.6539	0.44	0.35513	-0.39	-0.07	0.88
2019-08-31	1.98	-0.05	1.4036	0.17	0.141773	-0.65	-0.34	0.85
2019-09-30	1.5	-0.01	0.9021	0.2	0.183381	-0.59	-0.28	0.8
2019-10-31	1.34	0.02	1.0036	0.19	0.202522	-0.47	-0.16	0.84
2019-11-30	1.36	0.07	1.2659	0.35	0.384952	-0.35	-0.02	1.04
2019-12-31	1.42	0.04	1.37	0.41	0.4365	-0.3	0.04	1.11
2020-01-31	1.34	0	1.275	0.37	0.418864	-0.31	0	0.96
2020-02-29	1.07	-0.13	0.955	0.25	0.2742	-0.47	-0.18	0.4
2020-03-31	1.97	0.07	1.55	0.71	0.509318	-0.54	-0.06	0.36
2020-04-30	2.05	0.2	1.799	0.97	0.8217	-0.45	0.06	0.17
2020-05-31	1.93	0.11	1.762	0.81	0.74781	-0.52	-0.03	0.09
2020-06-30	1.32	0.08	1.455	0.53	0.517091	-0.43	-0.04	0.13
2020-07-31	1.14	-0.05	1.2	0.4	0.38	-0.52	-0.15	0.05
2020-08-31	1.08	-0.05	1.2	0.36	0.3	-0.52	-0.15	-0.04

## Sheet: Treasury Returns
Date	Greece	Ireland	Italy	Portugal	Spain	Germany	France	Iceland
2005-12-31
2006-01-31	-0.0029955	0.004008	0.00097047	0.00110061	0.00380526	0.002002	0.00344444	-0.0363155
2006-02-28	-0.0168555	-0.0148875	-0.0152617	-0.0146905	-0.0151149	-0.0148875	-0.0162615	0.042882
2006-03-31	-0.017838	-0.017838	-0.0222957	-0.0170521	-0.0164635	-0.0168555	-0.0175769	-0.0324555
2006-04-30	-0.027608	-0.0246875	-0.0292784	-0.025662	-0.0266331	-0.0246875	-0.0264515	0.0107674
2006-05-31	-0.0069755	-0.005982	-0.00644907	-0.00389239	-0.0067202	-0.0069755	-0.00477491	0.0238273
2006-06-30	-0.0009995	-0.001998	-0.0009995	-0.00269636	-0.000186346	0	-0.00048033	-0.034677
2006-07-31	-0.001998	-0.001998	-0.0011793	-0.00468895	-0.00356591	-0.0049875	-0.00190518	-0.00793824
2006-08-31	0.014098	0.012072	0.0136722	0.00853612	0.0132202	0.0130845	0.0128576	0.0181518
2006-09-30	0.0130845	0.012072	0.013581	0.0128819	0.0130115	0.0130845	0.0128918	0.0178058
2006-10-31	-0.001998	-0.001998	-0.00341415	-0.00439032	-0.00495003	-0.003992	-0.00380011	-0.043892
2006-11-30	0.01005	0.006018	0.0100399	0.00883872	0.00661263	0.008032	0.00666848	-0.0222566
2006-12-31	-0.005982	-0.003992	-0.00672722	-0.00737262	-0.00690233	-0.005982	-0.00684576	-0.00879102
2007-01-31	-0.023712	-0.027608	-0.0222664	-0.0215255	-0.025291	-0.0246875	-0.0256352	0.00509872
2007-02-28	-0.001998	-0.0029955	-0.0017285	-0.00102308	-0.00382719	-0.0029955	-0.00265254	-0.0100374
2007-03-31	0.01005	0.01005	0.010444	0.00862276	0.010264	0.0110605	0.00996891	0.0306595
2007-04-30	-0.0198	-0.021758	-0.0192118	-0.0197013	-0.0198054	-0.0207795	-0.0208942	-0.00755689
2007-05-31	-0.0109395	-0.0129155	-0.0118786	-0.0138465	-0.0126735	-0.0129155	-0.0128073	-0.00231922
2007-06-30	-0.0285795	-0.02955	-0.0278315	-0.029873	-0.0279967	-0.027608	-0.0278125	-0.0028679
2007-07-31	0.0010005	0.0030045	0.00117068	0.00165387	0.00240874	0.006018	0.00361082	-0.0258942
2007-08-31	0.0171445	0.0191805	0.0178363	0.0174912	0.0200059	0.0202	0.0195911	0.0220202
2007-09-30	0.006018	0.008032	0.00099049	0.00519563	0.00442278	0.008032	0.00322715	-0.0142364
2007-10-31	-0.001998	-0.0069755	-0.0017285	-0.00131823	-0.00243182	-0.005982	-0.00454527	-0.0477477
2007-11-30	0.0151125	0.008032	0.0142603	0.0156868	0.0131335	0.0191805	0.0176012	-0.0193858
2007-12-31	-0.00995	-0.013902	-0.00888022	-0.010711	-0.00993438	-0.011928	-0.0125579	0.0319988
2008-01-31	0.0130845	0.0202	0.0140574	0.016052	0.016634	0.018162	0.0206235	0.0380069
2008-02-29	0.004008	0.004008	0.0044599	0.00425602	0.00387067	0.008032	0.00710144	0.0293726
2008-03-31	-0.005982	0.004008	-0.00255672	-0.00939158	0.00264987	0.0151125	0.00599692	0.0243431
2008-04-30	-0.011928	-0.0266355	-0.0148875	-0.0158211	-0.0190786	-0.023712	-0.0247371	0.00151201
2008-05-31	-0.0198	-0.013902	-0.0168555	-0.00828529	-0.0111251	-0.015872	-0.0135024	-0.00366564
2008-06-30	-0.0420755	-0.0324555	-0.0397374	-0.0350947	-0.0362644	-0.031488	-0.0322483	0.00232628
2008-07-31	0.002002	-0.0009995	0.00110061	0.000794615	-0.000624264	0.0030045	0.00435197	0.0139798
2008-08-31	0.028392	0.0335445	0.028464	0.0264775	0.0241596	0.0294205	0.029264	-0.0105041
2008-09-30	-0.0009995	0.0030045	0.00098048	0.003102	-0.000921144	0.0110605	0.00400257	0.0693414
2008-10-31	-0.0049875	0.0010005	0.0024129	0.0103894	0.0102857	0.0212205	0.0179888	-0.0255765
2008-11-30	-0.015872	-0.0009995	0.00375703	0.0209103	0.0324294	0.032512	0.0209005	-0.00106662
2008-12-31	0.0010005	-0.0009995	0.0277446	0.0351789	0.0292789	0.0523005	0.0446757	-0.0260626
2009-01-31	-0.050648	-0.0610155	-0.0151337	-0.030618	-0.0283528	-0.001998	-0.00619177	-0.00468641
2009-02-28	-0.00995	-0.0439875	0.00858655	-0.0199118	-0.00873233	-0.005982	-0.0076234	-0.0831418
2009-03-31	-0.0168555	-0.0109395	0.00776995	-0.0158238	0.0176316	0.0110605	0.00307755	0.0264578
2009-04-30	0.0376845	0.042882	0.0102924	0.0150985	0.00531524	-0.0109395	-0.00117269	0.028392
2009-05-31	0.028392	0.0070245	-0.00589254	0.0238278	-0.00483824	-0.023712	-0.0144254	0.0618
2009-06-30	-0.0109395	-0.044942	-0.0189274	-0.0207511	-0.0179161	-0.00995	-0.00947552	-0.033422
2009-07-31	0.044968	0.028392	0.0236021	0.0252519	0.0225577	0.0130845	0.016819	-0.0069755
2009-08-31	0.0376845	0.0544045	0.02602	0.0306532	0.0236303	0.0030045	0.0146492	0.0171445
2009-09-30	-0.003992	0.0010005	0.00280392	0.00143458	-0.00248155	0.0050125	5.59269e-05	0.016128
2009-10-31	-0.0009995	0.014098	-0.00129915	0.00849109	0.0032188	0.0050125	0.00290161	0.014098
2009-11-30	-0.0266355	-0.0049875	0.0044599	0.00464826	-0.00184159	-0.0009995	0.000273946	0.0070245
2009-12-31	-0.0628875	-0.005982	0.00496225	-0.0102593	-0.00146654	0.008032	0.00804126	0.0050125
2010-01-31	-0.0515955	0.0050125	-0.00706487	-0.0260132	-0.0182749	-0.011928	-0.00405532	-0.0049875
2010-02-28	-0.043032	0.01005	0.00309477	-0.0385782	0.00105556	0.0090405	0.00176656	0.0232645
2010-03-31	0.022242	0.0202	0.010252	0.0258347	0.0148711	0.0070245	0.00608427	-0.0188195
2010-04-30	-0.146359	-0.0227355	-0.0050472	-0.0457366	-0.00706911	0.004008	0.00358362	0.0130845
2010-05-31	-0.013902	-0.00995	0.000560157	-0.0240498	-0.0181052	0.0335445	0.0331265	0.01005
2010-06-30	-0.106615	-0.0439875	-0.0109395	-0.0509688	-0.0460248	0.0191805	0.00024541	0.012072
2010-07-31	-0.116312	-0.0009995	0.0070245	0.00515412	0.0123158	-0.007968	0.00855442	-0.0009995
2010-08-31	-0.035352	0.002002	0.0232645	0.0188147	0.0403746	0.0273645	0.0314369	0.0565125
2010-09-30	-0.061952	-0.080472	-0.005982	-0.0740858	-0.00572895	0.0050125	1.36364e-05	-0.041118
2010-10-31	0.192664	-0.027608	0.006018	0.0027757	0.00582814	-0.0049875	-0.00402587	-0.00995
2010-11-30	-0.175987	-0.1638	-0.037278	-0.0825214	-0.0628296	-0.017838	-0.0274876	0.0151125
2010-12-31	-0.0477995	-0.0227355	-0.0414054	0.0384629	-0.0664776	-0.037278	-0.0338224	0.0070245
2011-01-31	0.028392	-0.02955	-0.0125206	-0.0402425	-0.000495115	-0.0109395	-0.0100779	-0.0029955
2011-02-28	0.0335445	-0.0343875	-0.000659782	-0.038345	0.0122272	-0.017838	-0.0159107	0.0191805
2011-03-31	-0.098592	-0.0553755	-0.0138823	-0.0449331	0.000836872	-0.0009995	-0.000635702	0.0110605
2011-04-30	-0.131918	-0.011928	0.00344592	-0.129384	-0.00789876	-0.0129155	-0.00800624	0.012072
2011-05-31	-0.186368	-0.0813875	0.00853612	-0.0436079	0.000655717	0.028392	0.0202765	-0.027608
2011-06-30	-0.0721875	-0.0758795	-0.00594224	-0.115623	-0.0156439	0.0171445	0.00588665	0
2011-07-31	0.055458	-0.096798	-0.0626444	-0.120433	-0.0339042	0.0151125	0.00312341	-0.0089595
2011-08-31	0.0253125	0.329472	0.0194353	0.129696	0.0588898	0.0544045	0.0423512	0.0130845
2011-09-30	-0.170328	0.111618	-0.0464195	-0.0402497	0.00522564	0.038722	0.0345847	0.0050125
2011-10-31	-0.025662	0.0418405	-0.0223348	-0.0368811	-0.00509755	-0.0168555	-0.0342069	0.0418405
2011-11-30	0.012072	-0.0401595	-0.102632	-0.0173739	-0.0896506	0.0130845	-0.0406411	0.012072
2011-12-31	-0.270158	-0.0188195	0.0248104	-0.111689	0.0711205	-0.005982	0.0251738	0.0070245
2012-01-31	-0.363235	0.1039	0.0279192	-0.074017	0.0105792	0.0110605	-0.00207595	0.022242
2012-02-29	-0.277555	0.0713805	0.103966	0.108886	0.0292343	-0.0029955	0.0165263	0.0130845
2012-03-31	1.53616	0.012072	0.050956	-0.0191612	-0.00584601	0.002002	0.00617697	-0.00995
2012-04-30	-0.212718	0.002002	-0.0607344	0.105103	-0.0601036	0.0212205	-0.00392409	0.002002
2012-05-31	-0.395118	-0.023712	-0.0106922	0.0429788	-0.0329916	0.028392	0.02446	-0.0285795
2012-06-30	-0.087768	0.0030045	-0.0119675	0.108089	-0.0453078	0.004008	0.0184056	-0.0049875
2012-07-31	0.22	0.101704	-0.0091874	0.00653917	-0.0203505	0.006018	0.0298564	0.01005
2012-08-31	0.158952	0.0212205	0.0175514	0.0625182	0.0215998	-0.00995	0.0156971	0.026338
2012-09-30	0.401824	0.0649845	0.0584131	0.134569	0.0682618	-0.0148875	-0.0117073	-0.003992
2012-10-31	0.338512	0.0523005	0.0305633	0.0456997	0.027766	0.002002	0.00516362	0.0050125
2012-11-30	0.078888	0.018162	0.0102015	-0.014586	-0.00434054	0.0130845	0.00461219	-0.0246875
2012-12-31	0.461884	-0.007968	0.0314599	0.112498	0.0356277	0.004008	0.0130174	-0.0009995
2013-01-31	0.247865	0.0502005	0.0339474	0.106323	0.0293867	-0.0207795	-0.0153649	0.0191805
2013-02-28	0.0151125	0.0408	-0.0281133	-0.0155205	-0.0166616	-0.0029955	-0.00790765	-0.015872
2013-03-31	-0.0420755	-0.0049875	-0.0146412	0.0298524	0.0301359	0.0191805	0.0175109	-0.013902
2013-04-30	-0.0198	0.0050125	0.0368967	-0.00499377	0.0335708	0.0151125	0.0271757	-0.015872
2013-05-31	0.2825	0.03045	0.031893	0.072045	0.0350721	-0.0089595	-0.00697531	0.0130845
2013-06-30	-0.095	-0.052542	-0.0406293	-0.0806438	-0.0415377	-0.023712	-0.0332127	-0.013902
2013-07-31	-0.044942	0.014098	-0.00393224	-0.0554817	0.00105316	-0.0029955	-0.00360418	0.0202
2013-08-31	0.053352	-0.003992	-7.99968e-05	0.0274278	0.0154162	-0.0168555	-0.0114937	0.0130845
2013-09-30	-0.013902	-0.0029955	-0.0121256	-0.0453648	0.00906846	-0.015872	-0.0122684	-0.00995
2013-10-31	0.150941	0.03045	0.0297807	0.0760919	0.0202568	0.0130845	0.009188	-0.0207795
2013-11-30	0.0335445	0.012072	0.0153663	0.0356788	0.0110603	0.008032	0.0130184	-0.0109395
2013-12-31	-0.0246875	0.0050125	-0.00188821	-0.00620468	-0.00321482	-0.011928	-0.00655338	-0.015872
2014-01-31	0.049152	0.0090405	0.0251075	0.086189	0.03598	0.004008	-0.00532439	-0.00995
2014-02-28	0.049152	0.0151125	0.0217107	0.0281205	0.0226253	0.0202	0.0132249	-0.00995
2014-03-31	0.0832	0.0191805	0.025497	0.0517454	0.0252356	0.0050125	0.0101402	-0.017838
2014-04-30	0.07245	0.0151125	0.0172869	0.0630695	0.021001	0.0050125	0.0126938	0.0212205
2014-05-31	-0.017838	0.0191805	0.0105248	0.0158215	0.0172179	0.0130845	0.0189069	0
2014-06-30	0.0460125	0.0273645	0.0205367	0.0160022	0.0223393	0.0070245	0.0127344	-0.021758
2014-07-31	-0.0168555	0.016128	0.0127199	-0.0182852	0.00415622	0.0151125	0.0154025	0
2014-08-31	0.0010005	0.026338	0.0162194	0.0216954	0.0254765	0.016128	0.0153784	0.004008
2014-09-30	0.0202	0.0273645	0.0235407	0.0298393	0.0225849	0.0030045	0.00557171	-0.0009995
2014-10-31	-0.127616	0.0010005	-0.00239712	-0.00338792	0.00851002	0.0130845	0.00914499	0.0090405
2014-11-30	-0.080472	0.016128	0.0134492	0.00845961	0.00408374	0.0070245	0.0124751	0.0050125
2014-12-31	-0.031488	0.0273645	0.0305118	0.0324707	0.0289248	0.0130845	0.0217339	-0.003992
2015-01-31	-0.100382	0.0090405	0.0291839	0.0323624	0.0246232	0.0202	0.024972	0.01005
2015-02-28	-0.023712	0.01005	0.0146356	0.0171445	0.00290373	0.0090405	0.00775436	0.03045
2015-03-31	-0.0768	0.032512	0.0266048	0.059682	0.0291408	0.0070245	0.00879477	0.0232645
2015-04-30	-0.137048	0.0070245	-0.00630003	-0.0129155	-0.0086554	0.0110605	0.00745616	-0.0266355
2015-05-31	0.110513	-0.050648	-0.0444267	-0.052542	-0.0447399	-0.043032	-0.0443551	-0.0029955
2015-06-30	-0.046848	-0.0392	-0.0379512	-0.050648	-0.045259	-0.0227355	-0.0301971	0.0171445
2015-07-31	0	0.018162	0.0158131	0.0191805	0.0134147	0.008032	0.00822506	0.0314805
2015-08-31	0.123844	0.018162	0.0205162	0.022242	0.0152073	0.01005	0.0109145	-0.001998
2015-09-30	0.186792	-0.001998	-0.00806719	-0.0069755	-0.00806827	-0.003992	4.16277e-05	-0.017838
2015-10-31	0.0756645	0.0171445	0.0226509	0.018162	0.0307169	0.0130845	0.0140381	0.028392
2015-11-30	0.0408	0.004008	0.0126591	-0.015872	5.15164e-05	0	-0.00178995	-0.0496995
2015-12-31	-0.0768	-0.0009995	-0.000839647	0.008032	0.0042136	-0.0029955	-0.00479417	0.0171445
2016-01-31	-0.0832155	0.006018	0.00446995	-0.021758	-0.00422414	0.012072	0.00887403	-0.013902
2016-02-29	-0.124156	0.006018	-0.00239712	-0.050648	0.000442717	0.026338	0.0253703	0.012072
2016-03-31	0.137321	0.014098	0.0184674	0.0397605	0.0174254	0	0.00832964	-0.0049875
2016-04-30	0.0090405	-0.0009995	-0.00665769	-0.0285795	0.00373074	0.004008	-0.000490356	-0.0049875
2016-05-31	0.14866	0.002002	-0.0084143	-0.0009995	-0.00528359	0	0.000481068	-0.003992
2016-06-30	-0.027608	0.008032	0.0073065	-0.005982	0.008692	0.0151125	0.0120188	-0.0148875
2016-07-31	-0.0069755	0.0294205	0.0228861	0.014098	0.0315691	0.0130845	0.0220962	-0.017838
2016-08-31	-0.0198	0.0070245	0.00510295	0.0151125	0.0155989	-0.001998	0.00179623	0.0439245
2016-09-30	-0.0148875	-0.001998	-0.00893968	-0.0343875	-0.00265694	-0.003992	-0.00302013	-0.001998
2016-10-31	0.0010005	-0.007968	-0.0182209	-0.0069755	-0.00316597	-0.0089595	-0.0146135	-0.005982
2016-11-30	0.105	-0.0343875	-0.0480848	-0.017838	-0.0345032	-0.0188195	-0.0330759	0.0070245
2016-12-31	0.0397605	0.0010005	0.00571625	-0.0227355	-0.00128402	-0.005982	-0.00821039	0.01005
2017-01-31	-0.00995	-0.0148875	-0.0104548	-0.0207795	-0.00296076	0	-0.0112687	0.0010005
2017-02-28	-0.046848	-0.0069755	-0.0354388	-0.0089595	-0.0233881	-0.0009995	-0.0166204	0.0010005
2017-03-31	0.0356125	0.0010005	-0.00488799	0.0050125	-0.00145112	-0.0089595	0.000909544	0.004008
2017-04-30	0.0481045	0.014098	0.0145037	0.022242	0.0100241	0.0130845	0.0131998	0.018162
2017-05-31	0.087528	0.008032	0.00631985	0.049152	0.00494906	-0.011928	0.00851635	0.01005
2017-06-30	0.01005	0.0130845	0.0141994	0.032512	0.0116765	0.0090405	0.0142578	0.01005
2017-07-31	0.0439245	-0.0168555	-0.0176416	-0.005982	-0.0144433	-0.0207795	-0.0170328	0.0090405
2017-08-31	-0.021758	0.014098	0.0121833	0.0202	0.0113584	0.0110605	0.0122059	0.002002
2017-09-30	-0.0009995	0.0030045	4.00008e-05	0.0202	-0.00562629	0	0.0014582	-0.011928
2017-10-31	-0.0029955	0.004008	0.00357637	0.0314805	-0.00731268	-0.001998	-0.0109395	0.0171445
2017-11-30	0.0376845	0.008032	0.0289061	0.034578	0.0126702	0.006018	0.0090405	0.0130845
2017-12-31	0.081042	0.004008	-0.000519865	0.0151125	0.00472523	0.0010005	0.0050125	0.0050125
2018-01-31	0.0671125	-0.0363155	-0.0188195	-0.001998	-0.00321801	-0.0168555	-0.0188195	-0.007968
2018-02-28	-0.0343875	-0.021758	-0.00965295	-0.017838	-0.00438398	-0.0188195	-0.011928	-0.0049875
2018-03-31	-0.0129155	0.012072	0.0116167	0.024288	0.0169595	0.0130845	0.014098	0.0050125
2018-04-30	0.0232645	0.0070245	0.0193945	0.0130845	0.0132181	0.0050125	0.006018	-0.0029955
2018-05-31	-0.0246875	-0.003992	-0.0398046	-0.017838	-0.0166115	0.0030045	0	-0.003992
2018-06-30	-0.00995	0.006018	-0.0548567	-0.0029955	0.00129218	0.012072	0.0030045	0.0010005
2018-07-31	0.0523005	0.0090405	0.0101712	0.0110605	0.00555125	0.0050125	0.008032	0.0070245
2018-08-31	-0.02955	-0.0029955	-0.0504584	-0.005982	-0.00546954	-0.0009995	-0.0029955	0.006018
2018-09-30	0.0010005	-0.0069755	0.020404	-0.005982	-0.00691678	-0.007968	-0.0069755	0.004008
2018-10-31	-0.0198	-0.007968	-0.0496995	-0.007968	-0.0130897	-0.0029955	-0.0049875	0.0090405
2018-11-30	-0.0049875	0.0030045	0.0079312	0.006018	-0.000883996	0.0090405	0.006018	0.002002
2018-12-31	0.014098	0.0070245	0.0423611	0.0191805	0.0157418	0.012072	0.006018	0.0191805
2019-01-31	0.0070245	-0.0029955	0.0207101	0.004008	0.00475503	0.006018	0.0050125	-0.013902
2019-02-28	0.0376845	0.008032	-0.00419118	0.012072	0.00983012	0.0070245	0.01005	0.014098
2019-03-31	0.008032	0.0191805	0.0122845	0.0232645	0.015528	0.0050125	0.0110605	0.0335445
2019-04-30	0.034578	0.0110605	0.00725614	0.014098	0.00647655	0.0050125	0.0070245	-0.003992
2019-05-31	0.0050125	0.006018	-0.00263652	0.016128	0.0184286	0.0090405	0.0070245	0.014098
2019-06-30	0.07245	0.0232645	0.036648	0.0439245	0.0387513	0.018162	0.022242	0.0151125
2019-07-31	0.0523005	0.014098	0.0649951	0.0151125	0.014531	0.008032	0.0151125	0.004008
2019-08-31	0.018162	0.018162	0.0253433	0.0273645	0.0215634	0.026338	0.0273645	0.0030045
2019-09-30	0.049152	-0.003992	0.0514075	-0.0029955	-0.00415217	-0.005982	-0.005982	0.0050125
2019-10-31	0.016128	-0.0029955	-0.0100985	0.0010005	-0.00191225	-0.011928	-0.011928	-0.003992
2019-11-30	-0.001998	-0.0049875	-0.025886	-0.015872	-0.0180767	-0.011928	-0.013902	-0.0198
2019-12-31	-0.005982	0.0030045	-0.0103558	-0.005982	-0.00514148	-0.0049875	-0.005982	-0.0069755
2020-01-31	0.008032	0.004008	0.00954513	0.004008	0.00176519	0.0010005	0.004008	0.0151125
2020-02-29	0.0273645	0.0130845	0.032512	0.012072	0.014571	0.016128	0.018162	0.057568
2020-03-31	-0.08595	-0.0198	-0.0577299	-0.044942	-0.0232354	0.0070245	-0.011928	0.004008
2020-04-30	-0.007968	-0.0129155	-0.02459	-0.025662	-0.0307503	-0.0089595	-0.011928	0.0191805
2020-05-31	0.012072	0.0090405	0.00370684	0.016128	0.00741635	0.0070245	0.0090405	0.008032
2020-06-30	0.0628605	0.0030045	0.0311712	0.028392	0.023338	-0.0089595	0.0010005	-0.003992
2020-07-31	0.018162	0.0130845	0.0258251	0.0130845	0.0138031	0.0090405	0.0110605	0.008032
2020-08-31	0.006018	0	0	0.004008	0.008032	0	0	0.0090405

## Sheet: Bank Holdings 2014-2019
Bank Name	2014/12	2015/06	2015/12	2016/06	2016/12	2017/06	2017/12	2018/06	2018/12	2019/06	2019/12
ABANCA HOLDING FINANCIERO SA	0	0	0	0	0	0	9756.1	10354.9	8542.57	8228.09	0
ABLV BANK	1139.45	1411.67	1615.05	1564.98	1042.39	857.59	0	0	0	0	0
ABN AMRO (C)	35616	38213	36721.1	42902.3	37950	37861.1	34986.4	35646.9	34838.8	37348.3	36906.4
AS LHV GROUP	0	0	0	0	28.2177	25.1682	18.585	872.58	668.599	1188.75	1275.35
AXA BANK BELGIUM	6342.2	5681.9	7082.57	6217.59	3671.37	2434.84	2408.45	1960.77	2222.11	2788.67	2593.07
AAREAL BANK AG	9685	10062	10577.8	10761.9	10478.2	9870.09	9452.98	9125.3	9963.89	9016.59	8366.38
ABANCA CORPORACION BANCARIA SA	0	0	0	0	0	0	0	0	0	0	8741.43
ABANCA HOLDING HISPANIA	14231.5	13218.7	0	0	0	0	0	0	0	0	0
ABANKA D.D.	0	0	0	0	1247.75	1107.38	968.18	981.896	1010.88	999.122	0
AKCIJU SABIEDRIBA "CITADELE BANKA"	0	0	0	0	0	0	0	0	0	543.058	683.897
AKCINE BENDROVE SIAULIU BANKAS	0	0	0	0	0	0	0	0	594.901	617.659	581.08
ALLIED IRISH BANKS (C)	13040.2	12569.9	14765.7	13356.2	13869.4	12424.7	10934.1	10020.5	9995.87	9756	8595.1
ALPHA BANK SA	0	0	8764.34	8037.84	6675.92	6457.23	4801.26	4576.46	5824.33	6760.72	7213.76
ARION BANKI HF	0	0	0	0	0	0	359.441	0	0	0	0
BAWAG GROUP AG	0	0	0	0	0	0	4338.66	4209.87	3433.22	3370.07	3254.31
BFA TENEDORA DE ACCIONES SA (C)	46792	40357	0	0	0	0	0	44586.8	34672.4	33641.9	30757.4
BNG BANK N.V.	36993.4	37679.4	42577.6	43317	42835	41300.6	41063.8	40963.5	41114.6	41583.2	42997.7
BNP PARIBAS	153908	161936	216381	228974	217157	222057	201414	226347	205600	259266	228569
BPER BANCA SPA	8720.68	9182.14	0	0	0	8753.7	8602.16	10858	8894.54	8880.65	10630
BANCA CARIGE SPA - CASSA DI RISPARMIO DI GENOVA E IMPERIA	5394	5975	0	0	0	0	0	2061.6	0	0	0
BANCA MONTE DEI PASCHI DI SIENA SPA	35667.2	29190.1	26580.7	25743.9	0	0	0	25917.9	21858.6	21736.9	20630.1
BANCA POPOLARE DI MILANO SCARL	9197.29	9117.54	0	0	0	0	0	0	0	0	0
BANCA POPOLARE DI SONDRIO, SOCIETÀ COOPERATIVA PER AZIONI	8089.59	8094.49	7506.18	7486.25	7044.65	10728.5	10753.3	11360.4	9926.95	8912.05	8107.67
BANCA POPOLARE DI VICENZA SCPA	5437.29	4032.2	0	0	0	0	0	0	0	0	0
BANCA TRANSILVANIA	0	0	0	0	0	0	0	5877.94	6423.23	6308.47	7776.8
BANCO BPI SA	8409.63	8210.32	8151.59	8153.57	0	0	0	0	0	0	0
BANCO BPM SPA (C)	16583.3	18688.2	0	0	0	0	0	31731.8	29641.8	30280.8	28338.7
BANCO BILBAO VIZCAYA ARGENTARIA SA	122390	130571	136267	135386	118071	114373	106367	113891	107135	122487	117188
BANCO COMERCIAL PORTUGUÊS SA	8061.01	9502.63	8424.73	9643	9011.01	11205.2	9009.2	13288.1	14694.7	13613.7	13216.5
BANCO MARE NOSTRUM	4332.07	4654.3	0	0	0	0	0	0	0	0	0
BANCO POPULAR ESPAÑOL SA	27100.3	26660.8	0	0	0	0	0	0	0	0	0
BANCO SANTANDER SA	143067	137304	132512	150047	159146	179625	173884	182220	173711	159195	153231
BANCO DE CRÉDITO SOCIAL COOPERATIVO SA	1975.42	6391.09	0	0	0	0	0	8089.39	8307.25	9800.8	10591.1
BANCO DE SABADELL SA	23305	26995.3	25463.8	30689.7	32627.7	35517.9	32180.3	29599.2	36896.7	36766.2	35155.7
BANK POLSKA KASA OPIEKI SA	0	0	0	0	0	0	0	8692.2	11204.4	11090.3	11298.2
BANK OF AMERICA MERRILL LYNCH INTERNATIONAL DESIGNATED ACTIVITY COMPANY	0	0	0	0	0	0	0	0	0	3167.03	0
BANK OF CYPRUS (C)	2539.7	1632.43	994.851	870.987	687.131	901.475	890.81	726.669	929.931	1033.51	985.178
BANK OF IRELAND (C)	8533.72	7484.44	8493.47	7678.64	8022.38	9344.33	8826.45	10367.7	11176	11725.2	10919.9
BANK OF VALLETTA PLC	1221.01	1255.7	1859.5	2052.98	1408.58	1438.9	1246.67	1271.51	1389.78	1553.44	1599.84
BANKINTER SA	6323.74	6560.25	0	0	0	0	7745.84	7957.01	9278.18	11636	9126.38
BANQUE INTERNATIONALE À LUXEMBOURG	0	0	0	0	0	0	0	0	7854.13	7858.88	8390.62
BANQUE PSA FINANCE	0	0	0.120274	0.023	0	0	0	0	0	0	0
BANQUE ET CAISSE D’EPARGNE DE L’ETAT, LUXEMBOURG	5556.21	5451.61	0	0	0	0	0	4548.98	4292.58	4514.81	4614.4
BARCLAYS PLC	151497	171404	143788	118236	90949.1	89960.8	90088.5	110007	97274.7	126527	117191
BAYERISCHE LANDESBANK	40649.3	41758.2	43932	43957.2	42655	42095.4	41292.7	39031.8	40029	41299.4	40715.5
BELFIUS BANQUE	30433	30193	31150.5	32178.7	31125.4	31230.2	29471	28014.8	28226.2	27051.3	26224.5
BISER TOPCO S.À.R.L.	0	0	0	0	1291.02	1170.22	1169.64	1108.38	982.431	739.601	0
BPIFRANCE SA (BANQUE PUBLIQUE D’INVESTISSEMENT)	12438.6	13028.5	0	0	0	0	0	15536	17548.3	16478.5	0
COMMERZBANK AKTIENGESELLSCHAFT	66613	63165.2	72758	76991.9	65115.8	57112.1	51737.3	50777.1	46738	49034	50133.7
CAIXA CENTRAL - CAIXA CENTRAL DE CRÉDITO AGRÍCOLA MÚTUO, CRL	0	0	3207.19	4368.29	4945.64	5775.72	5828.24	6567.08	6846.21	7084.44	6875.08
CAIXA ECONÓMICA MONTEPIO GERAL, CAIXA ECONÓMICA BANCÁRIA SA	0	0	0	0	0	0	0	3104.03	3024.84	3897.59	3339.45
CAIXA GERAL DE DEPÓSITOS SA	13421.4	13920.7	20030.8	20483.5	17780.9	21052.3	20025.2	19820.9	20252.9	21782	20833
CAIXABANK (C)	44976.3	37580.6	0	0	0	0	39919.4	45146.8	42893	44007.3	39836.7
CASSA CENTRALE BANCA - CREDITO COOPERATIVO ITALIANO SPA	0	0	0	0	0	0	0	0	0	22557.6	22776.7
CITIBANK HOLDINGS IRELAND LIMITED	0	0	0	0	3443.25	3830.51	2977.08	2340.31	3624.7	3844.63	3855.59
CO -OPERATIVE CENTRAL BANK LTD	1706.02	1670.24	0	0	0	0	0	0	0	0	0
COMMBANK EUROPE LTD	0	0	0	0	0	0	0	0	61	39	0
CONFÉDÉRATION NATIONALE DU CRÉDIT MUTUEL	34988.9	31772.5	43248.5	45859.8	34754.4	36636.3	35103.3	37747.2	26259.4	28311.9	27489.9
COÖPERATIEVE RABOBANK U.A.	34967	35212.9	33787.7	33537.8	32295.3	27839.8	26614	23046.5	16573.7	13893.4	11583.7
CREDITO EMILIANO HOLDING SPA	4159.24	3978.47	4360.26	5427.48	5097.75	3864.29	4736.81	6606.96	5976.94	6325.61	7264
CRÉDIT AGRICOLE GROUP (C)	99096.8	91000.5	121257	130815	125244	128737	119496	133887	123113	134491	127557
DEPFA BANK PLC	0	0	10605.5	11576.7	5929.3	5434.66	4066.73	3788.43	0	0	0
DNB BANK ASA	9085.46	4409.44	8068.59	8461.26	8755.32	7398.65	7836.67	14741.8	16898.1	11009.6	12113.6
DZ BANK AG DEUTSCHE ZENTRAL-GENOSSENSCHAFTSBANK, FRANKFURT AM MAIN	43851.7	43090.6	43709.9	43428	60385.8	55543.6	51382.3	39473.3	48079.7	47257.5	46447.1
DANSKE BANK A/S	31180.7	23660.5	30672.9	30169.4	29134.5	29302.3	27253.5	28983.3	23529.2	29204.1	24654.1
DEKABANK DEUTSCHE GIROZENTRALE	13260.1	13820.2	11879.8	10594.8	10170.8	8995.56	8437.69	8689.04	6705.2	8022.5	11300.9
DEUTSCHE APOTHEKER- UND ÄRZTEBANK EG	1634.86	1755.86	0	0	0	0	0	1802.66	1706.74	1513.31	1496.85
DEUTSCHE BANK AG	129616	132867	124251	132633	113303	113250	112138	101533	119017	128640	118829
DEUTSCHE PFANDBRIEFBANK AG	0	0	21265	21222.7	20133.6	19089.2	17729.9	17344.8	18427.8	18229.5	17691.1
DEXIA	46025	43428.5	81863.1	84361.9	84891.6	78590.9	73779.9	72445	69319.9	53155.7	44275.3
ERSTE GROUP BANK AG	38114.8	39670.5	38287.5	39556.8	39534.2	37927.4	36826.4	35365.1	35767.6	33995.1	37793.8
ERWERBSGESELLSCHAFT DER S-FINANZGRUPPE MBH & CO. KG	11351.4	9485.07	10199.4	10015.2	8236.83	7424.71	6363.04	3419.14	4368.53	4694.16	4703.96
EUROBANK ERGASIAS SA	0	0	15760.8	14403	11874.6	10678.1	7012.07	5976.73	6935.94	6372.36	6929.9
FIRST INVESTMENT BANK	0	0	301.58	268.835	410.785	401.931	368.142	373.531	376.426	337.453	371.55
GROUPE BPCE (C)	120322	112204	193334	208031	184938	189510	181903	277180	202169	219097	219917
HASPA FINANZHOLDING	4354.38	5487.68	0	0	0	0	0	3637.76	4262.56	4197.66	4218.74
HSBC HOLDINGS PLC	286134	305871	307576	327248	299978	257438	243601	348553	340662	380665	380181
HAMBURG COMMERCIAL BANK AG (C)	14468.4	13872.5	15885.9	14440.1	13554.6	11940.8	11364.1	11267.2	9279.95	8569.06	5857.23
HELLENIC BANK PUBLIC COMPANY LTD	550.984	560.98	635.205	764.276	894.643	859.568	835.952	509.694	4232.27	4246.45	3113.03
HYPO REAL ESTATE HOLDING AG	24572.2	22737	0	0	0	0	0	0	0	0	0
ICCREA HOLDING (C)	15239.6	14739.9	0	0	0	0	0	11173.5	7297.67	45935.3	47959.5
ING GROEP N.V.	99085.4	90948.8	91846.2	90721	80330.4	77146	73245.9	71402.5	67242.7	71189.3	72460.4
IBERCAJA BANCO SA	12316.2	11720.3	0	0	0	0	0	9524.96	6099.47	5108.36	6571.31
INTESA SANPAOLO SPA	77121.8	91450.2	87626.3	101638	92716.9	92385	87989.8	89005.7	86250.7	97611.6	102434
INVESTERINGSMAATSCHAPPIJ ARGENTA	4484.06	4319.46	4080.75	3965.61	3687.19	3202.32	3282.87	0	3809.37	4031.91	4540.29
J.P. MORGAN BANK LUXEMBOURG SA	0	0	0	0	0	0	0	0	0	0	138.14
JYSKE BANK A/S	2199.78	2314.13	1874.4	1849.57	1672.48	1853.01	1642.33	1960.08	2073.84	1876	2046.6
KBC GROUP	43370	43816	49069.9	50619	49654.5	48775.3	46697	71724.7	66606	72837.9	70172.3
KOMMUNINVEST - GROUP	0	0	13742.4	14832.2	13927.1	16546.9	15597.7	19621.9	18758.1	21391.1	19389.9
KUNTARAHOITUS OYJ	0	0	0	0	11507.5	11519.6	11092.9	14589.4	10787.4	11461.5	12003.9
KUTXABANK SA	4571.39	5628.06	0	0	0	0	0	6714.31	5683.59	6763.67	6311.98
LSF NANI INVESTMENTS S.À.R.L.	0	0	0	0	0	0	0	0	8315.01	8929.37	9608.66
LA BANQUE POSTALE	32088.5	29663.3	0	0	0	0	0	98600.1	106395	110824	109248
LANDESBANK BADEN-WÜRTTEMBERG	35204.6	33556.9	38371	34129.8	30652.4	25025.7	21596.4	20616.1	20189.4	20212.1	18790.1
LANDESBANK HESSEN-THÜRINGEN GIROZENTRALE	34619.2	34733.3	33814.4	33119.8	29758.5	28586.8	27358.4	25400.5	28784.7	43309.8	43534.5
LANDESKREDITBANK BADEN-WÜRTTEMBERG–FÖRDERBANK	12798	15030	0	0	0	0	0	14945.4	0	0	0
LANDSBANKINN	0	0	0	0	0	0	896.453	1118.71	979.703	894.877	841.808
LANDWIRTSCHAFTLICHE RENTENBANK	6156.08	7689.94	7646.28	8446.47	8972.87	8615.03	7570.02	7365.94	0	0	0
LIBERBANK SA	13465	13146.1	0	0	0	0	0	9497.67	9693.86	9090.21	10720
LLOYDS BANKING GROUP PLC	83969.2	88437.4	80931.6	75546.1	72318.3	67067.1	51687.7	42770.2	31305.8	27542.3	25676.8
LUMINOR HOLDING AS	0	0	0	0	0	0	0	0	0	0	372.369
LÄNSFÖRSÄKRINGAR BANK AB - GROUP	0	0	0	0	0	0	0	873.161	1112.08	1004.57	734.712
MDB GROUP LIMITED	0	0	359.962	307.992	272.861	217.188	191.97	306.494	328.861	511.13	559.561
MEDIOBANCA – BANCA DI CREDITO FINANZIARIO SPA	7284.93	7712.57	8568.36	9142.38	8341.68	7778.12	7756.46	0	8678.48	8166.63	9168.19
MÜNCHENER HYPOTHEKENBANK EG	6027.55	5776.54	0	0	0	0	0	4259.52	3505.71	3399.6	3262.8
NOVA KREDITNA BANKA MARIBOR D.D.	1204.75	1237.68	1487.01	1294.75	0	0	0	0	0	0	0
NRW.BANK, DÜSSELDORF	54303	54635	59246.5	60209.7	59314.8	52904.9	54775.9	51741.4	0	0	0
NATIONAL BANK OF GREECE SA	0	0	23250.8	22190.5	19163.8	15470.3	11493.2	4932.4	6009.97	10260.3	9553.19
NATIONWIDE BUILDING SOCIETY	0	0	0	0	0	0	0	9682.92	11809.5	13045.7	13603.7
NEDERLANDSE WATERSCHAPSBANK N.V.	16779.1	18082.4	0	0	0	0	0	62900	62213.4	70037.4	70652.9
NORDDEUTSCHE LANDESBANK -GIROZENTRALE-	42484.1	41879	41681.1	40881.4	39432.6	34187.7	31672.1	34426.9	24766.1	5471.82	16370.7
NORDEA BANK (C)	31619.4	32014.8	33333.7	30464	28139.4	31448.4	28908.5	95918.1	78480.8	161394	81195.1
NOVA LJUBLJANSKA BANKA D.D., LJUBLJANA	2443.31	2246.74	2710.17	2730.55	2678.36	2493.55	2513.13	2621.82	2796.95	3034.46	3100.18
NOVO BANCO	0	0	5954.13	4873.82	5525.68	5632.4	6652.55	10090.5	0	0	0
NYKREDIT REALKREDIT A/S	2972.02	3362.14	0	0	0	0	0	5209.15	5693.18	8495.7	10809.7
OP OSUUSKUNTA	2313.11	4283.26	5431.66	6625.18	5889.68	4771.71	5183.39	20691.9	17339.5	16169.4	18107.4
OTP BANK NYRT.	4653.94	5636.38	7128.5	7929.71	8386.81	10697.9	11857.2	1209.17	10650.2	21710.8	262.585
PERMANENT TSB GROUP HOLDINGS PLC	5133	4201	3823.78	2907.1	2674.09	2594.29	0	0	0	0	0
PIRAEUS BANK SA	0	0	20936.8	18416.1	17915.5	11451.7	5062.01	2678.77	4618.01	3515.57	4808.85
POWSZECHNA KASA OSZCZEDNOSCI BANK POLSKI SA	7225.61	8573.84	0	0	0	0	0	12350.3	13745.8	18116.9	21410.6
PRECISION CAPITAL SA	5778	6208	6645.33	7283.75	7182.44	7129.93	2633.79	11252.9	2520.29	2460.1	2927.41
PROMONTORIA SACHER HOLDING N.V.	7227	6946.67	4766.32	5069.78	5289.53	5278.16	0	0	0	0	0
RBC INVESTOR SERVICES BANK SA	0	0	1276.4	898.843	639.069	266.114	10.0397	12008.7	10350.9	8622.27	0
RCB BANK LTD	0	0	0	0	0	0	0	0	100.073	100.778	100.778
RCI BANQUE	799	760	428.012	538.326	692.292	822.627	864.684	770.133	704.466	1182.95	1128.2
RAIFFEISEN BANK INTERNATIONAL AG	0	0	0	0	0	17379.1	16184.5	16386.2	12654.6	14136	13224.5
RAIFFEISEN-HOLDING NIEDERÖSTERREICH-WIEN REGISTRIERTE GENOSSENSCHAFT MIT BESCHRÄNKTER HAFTUNG	4626.79	4428.32	4886.18	4814.74	4447.34	4473.4	0	0	0	0	0
RAIFFEISEN-LANDESBANKEN-HOLDING GMBH	18538.7	17644.3	17454.9	17763.6	0	0	0	0	0	0	0
RAIFFEISENBANKENGRUPPE OÖ VERBUND EGEN	3086.93	2900.13	3652.33	4188.56	3962.84	4161.73	3675.32	3719.99	3206.04	2910.54	2944.68
SBAB BANK AB - GROUP	0	0	0	0	0	0	0	4650.97	3560.91	5245.5	3741.13
SFIL	52308.2	53737.4	57333.3	58634.8	58116.8	57873.8	56041.8	56295.8	55307.7	56488.4	56284.6
SPAREBANK 1 SMN	0	0	0	0	0	0	0	305.991	802.348	793.943	963.923
SPAREBANK 1 SR-BANK ASA	0	0	0	0	0	0	0	1015.75	864.035	1058.96	1043.3
SBERBANK EUROPE AG	0	0	711.416	815.947	1076.95	1065.13	976.884	953.596	982.866	761.485	786.356
SKANDINAVISKA ENSKILDA BANKEN - GROUP	16943	15316	11851.9	13234.9	10826.9	12193.3	10385.6	13222.2	10106.9	12724.1	10809.8
SOCIÉTÉ GÉNÉRALE SA	137423	121911	61137.5	61336.3	51554	93141.3	85042.9	98333.7	88922.1	88307.5	89416.6
STANDARD CHARTERED PLC	0	0	0	0	56749.6	58153.6	51138.8	63165.8	63113.4	69654.1	78413.1
STATE STREET EUROPE HOLDINGS GERMANY SAR.L. & CO. KG	0	0	0	0	598.255	1348.22	4501.6	8235.72	10085.1	10522.9	10903.4
SVENSKA HANDELSBANKEN - GROUP	7337.06	8528.03	6608.78	5983.03	5481.88	5420.11	5777.8	6837.01	6457.45	4040.58	3924.4
SWEDBANK - GROUP	5500.21	6513.24	5763.83	6824.61	5702.94	5240.36	4738.12	4965.12	3758.01	3824.93	3062.51
SYDBANK A/S	1445	1625	0	0	0	0	0	206.277	191.006	125.035	131.82
SÄÄSTÖPANKKILIITTO OSK	0	0	0	0	0	0	0	0	813.691	1416.1	896.124
THE BANK OF NEW YORK MELLON SA	0	0	12564.5	12039.4	11240.9	11520.6	10904.4	9288.8	7380.11	6176.65	5652.95
THE ROYAL BANK OF SCOTLAND GROUP PUBLIC LIMITED COMPANY	98253.9	94910.7	101853	95145.3	76738.5	86860.1	78676.8	105460	72988.9	102089	93586.7
UNICREDIT SPA	145921	163623	167304	182635	160932	151376	153154	157141	154097	132574	141504
UNICAJA BANCO SA	16820.7	18314	0	0	0	0	0	16005.1	15061.2	14910.2	14684.1
UNIONE DI BANCHE ITALIANE SPA	21917.4	20246.5	0	0	0	0	0	13062	12247.4	13456.9	13614.3
VTB BANK AG	0	0	1128.75	1001.12	918.335	838.24	0	0	0	0	0
VW FINANCIAL SERVICES AG	1985.42	3287.71	2930.75	3273.14	0	0	0	0	0	0	0
VENETO BANCA SCPA	4529.37	4142.77	0	0	0	0	0	0	0	0	0
VOLKSBANKEN VERBUND	0	0	0	0	1892.33	1792.22	1655.08	1496.3	1702.25	1678.2	1647.43
VOLKSWAGEN BANK GESELLSCHAFT MIT BESCHRÄNKTER HAFTUNG	0	0	0	0	0	0	2344.38	2182.04	2471.82	2106.51	1375.35
WGZ BANK AG WESTDEUTSCHE GENOSSENSCHAFTS-ZENTRALBANK	22554.5	22807	0	0	0	0	0	0	0	0	0
DE VOLKSBANK N.V. (C)	8896.73	5184.86	6552.79	6436.86	5997.06	4950.69	4671.59	5003.71	4308.04	4275.29	4511.31
ÍSLANDSBANKI HF.	0	0	0	0	0	0	215.584	245.401	325.569	297.774	233.609
Total	3.32215e+06	3.34156e+06	3.22432e+06	3.31267e+06	3.08077e+06	3.08103e+06	2.94768e+06	3.80407e+06	3.49036e+06	3.85752e+06	3.66184e+06
(C) denotes a bank for which the data of multiple years has been consolidated, for example due to restructuring.

## Sheet: Bank Holdings & GIIPS 2011
Bank Name	Code Name	BankRank ID	Equity	GIIPS Total	Greece	Ireland	Italy	Portugal	Spain
ABN AMRO BANK NV	NL049	96	280	1500	0	130	1300	0	110
AGRICULTURAL BANK OF GREECE	GR034	122	750	7900	7900	0	0	0	0
ALLIED IRISH BANKS PLC	IE037	83	14000	6500	40	5000	820	240	330
ALPHA BANK	GR032	114	2000	5500	5500	0	0	0	0
BANCA MARCH SA	ES079	90	6500	150	0	0	0	0	150
BANCA MONTE DEI PASCHI DI	IT042	130	1900	33000	8.1	0	32000	200	280
BANCO BPI SA	PT056	69	820	5500	320	280	970	3900	0
BANCO COMERCIAL PORTUGUES	PT054	92	4400	7400	730	210	50	6500	0
BANCO DE SABADELL SA	ES065	93	5900	7400	0	38	0	91	7300
BANCO PASTOR SA	ES074	117	1600	2600	41	0	100	120	2300
BANCO POPOLARE - S.C.	IT043	52	33	12000	87	0	12000	0	200
BANCO POPULAR ESPANOL SA	ES064	87	9100	9700	0	0	210	640	8900
BANCO SANTANDER SA	ES059	70	26000	51000	180	0	720	3700	46000
BANK OF CYPRUS PUBLIC CO	CY007	112	2400	2800	2400	320	36	0	58
BANK OF IRELAND	IE038	103	10000	5600	0	5600	30	0	0
BANK OF VALLETTA (BOV)	MT046	68	0	24	10	7	3.9	2.8	0
BANKINTER SA	ES069	107	3100	3600	0	0	1.2	0	3600
BANQUE ET CAISSE D'EPARGNE DE	LU045	132	2900	2800	85	0	2400	180	170
BARCLAYS PLC	GB090	62	80000	20000	190	530	9400	1400	8800
BAYERISCHE LANDESBANK	DE021	77	14000	1300	150	20	510	1.1e-05	660
BBVA	ES060	67	40000	61000	130	0	4200	660	56000
BFA-BANKIA	ES061	78	12000	25000	55	0	0	0	25000
BNP PARIBAS	FR013	61	86000	41000	5200	630	28000	2300	5000
BPCE	FR015	66	41000	8500	1300	340	5400	350	1000
CAIXA D'ESTALVIS DE CATALUNYA	ES066	72	23000	2800	0	0	0	0	2800
CAIXA D'ESTALVIS UNIO DE CAIXES	ES076	111	0	2600	0	13	11	0	2600
CAIXA DE AFORROS DE GALICIA	ES067	71	23000	4700	0.0022	0	160	130	4400
CAIXA GERAL DE DEPOSITOS SA	PT053	100	5300	6800	51	23	0	6500	200
CAJA DE AHORROS DE VITORIA	ES080	123	0	600	0	0	0	0	600
CAJA DE AHORROS DEL MEDITER...	ES083	101	3800	5600	0	15	20	4.8	5600
CAJA DE AHORROS Y M.P.	ES072	110	2700	3300	0	0	380	0	2900
CAJA DE AHORROS Y M.P.	ES077	21	0	1500	0	0	0	0	1500
CAJA DE AHORROS Y M.P.	ES081	129	58	6	0	0	0	0	6
CAJA DE AHORROS Y PENSIONES	ES062	73	22000	37000	0	0	1300	26	35000
CAJA ESP. DE INVER. SALAMANCA	ES070	88	0	7600	0	0	0	27	7600
COLONYA - CAIXA D'ESTALVIS DE	ES082	131	0	26	0	0	0	0	26
COMMERZBANK AG	DE018	53	25000	20000	3100	32	12000	990	4000
CREDIT AGRICOLE	FR014	45	49000	17000	660	160	11000	1200	3900
DANSKE BANK	DK008	59	130000	1200	1	410	580	110	120
DEKABANK	DE028	104	3300	600	87	30	270	32	180
DEUTSCHE BANK AG	DE017	64	55000	13000	1800	530	7700	180	2600
DEXIA	BE004	105	3300	23000	3500	0.34	16000	1900	1500
DZ BANK AG DT.	DE020	81	11000	8700	730	51	2700	1000	4200
EFFIBANK	ES063	55	2700	3000	37	0	0	16	2900
EFG EUROBANK ERGASIAS SA	GR030	120	880	8900	8800	0	100	0	0
ERSTE BANK GROUP (EBG)	AT001	75	15000	1200	350	40	600	100	140
ESPIRITO SANTO GROUP	PT055	121	6200	3100	310	0	0	2700	55
GRUPO BANCA CIVICA	ES071	99	0	4800	5.4	0	0	0	4700
GRUPO BBK	ES075	106	0	3100	0	4	0	3	3100
GRUPO BMN	ES068	102	0	3700	0	0	0	88	3600
GRUPO CAJA3	ES078	118	0	1500	0	8.4	0	0	1500
HSBC HOLDINGS PLC	GB089	58	130000	15000	1300	290	9900	1000	2000
HSH NORDBANK AG HAMBURG	DE025	98	4800	1000	100	0	660	62	180
HYPO REAL ESTATE HOLDING AG	DE023	94	0	11000	0	44	7100	490	3400
ING BANK NV	NL047	124	35000	11000	750	92	7700	760	1900
INTESA SANPAOLO S.P.A	IT040	56	640000	62000	620	110	60000	73	810
IRISH LIFE AND PERMANENT	IE039	57	3500	1900	0	1900	0	0	0
JYSKE BANK	DK009	15	14000	120	64	22	0	19	15
KBC BANK	BE005	74	17000	7900	440	270	5600	160	1400
LANDESBANK BADEN-WURT...	DE019	86	9500	2800	780	0	1400	95	540
LANDESBANK BERLIN AG	DE027	113	2300	1100	450	0.075	330	0	370
LLOYDS BANKING GROUP PLC	GB091	63	58000	94	0	0	32	0	62
MARFIN POPULAR BANK PUBLIC CO	CY006	116	1700	3400	3400	39	0	0	0
MONTE DE PIEDAD Y CAJA	ES073	128	58	3300	6	0	310	0	2900
NATIONAL BANK OF GREECE	GR031	134	-4300	19000	19000	18	0	0	0
NORDDEUTSCHE LANDESBANK	DE022	89	6500	2800	150	41	1900	260	500
NORDEA BANK AB (PUBL)	SE084	20	26000	160	0	1.4	97	0	64
NOVA LJUBLJANSKA BANKA	SI057	48	0	170	20	15	96	15	26
NYKREDIT	DK011	127	0	110	22	0	88	0	0
OESTERREICHISCHE VOLKSBANK AG	AT003	16	480	370	110	13	150	29	66
OP-POHJOLA GROUP	FI012	91	6200	43	3.1	40	0.36	0.00093	0.07
PIRAEUS BANK GROUP	GR033	133	-1900	8200	8200	0	0	0	0
RABOBANK NEDERLAND	NL048	125	0	1100	380	60	440	82	160
RAIFFEISEN BANK (RBI)	AT002	80	11000	460	1.7	0.00016	450	2.1	3.5
ROYAL BANK OF SCOTLAND	GB088	60	96000	10000	1200	450	7000	290	1500
SKANDINAVISKA ENSKILDA BANKEN	SE085	84	12000	630	120	0	290	130	86
SNS BANK NV	NL050	79	5400	1000	47	160	760	0	57
SOCIETE GENERALE	FR016	65	51000	18000	2800	980	8800	900	4800
TT HELLENIC POSTBANK SA	GR035	119	930	5300	5300	0	0	0	0
UNICREDIT S.P.A	IT041	115	930000	52000	670	58	49000	94	1900
UNIONE DI BANCHE ITALIANE SCPA	IT044	109	11000	11000	25	0	11000	0	0
WESTLB AG DUSSELDORF	DE024	108	3000	2200	340	35	1100	0	750
WGZ BANK AG WESTDT. GENO.	DE029	14	1900	3600	320	220	1400	460	1200
AEGON NV	Aegon	6	26000	1100	2	26	65	9	980
AGEAS	Ageas	29	7800	5300	640	510	2000	1000	1100
ALLIANZ	Allianz	50	100000	38000	620	490	29000	750	7100
AMLIN PLC	Amlin	35	1600	15	0	0	0	0	15
ASSICURAZIONI GENERALI	Generali	34	18000	17000	1300	1700	5400	3100	5700
ATTICA BANK	Attica	3	15000	180	180	0	0	0	0
AVIVA PLC	Aviva	8	18000	11000	150	720	8400	230	1400
AXA	Axa	39	49000	29000	760	750	17000	1500	9400
BALOISE	Baloise	43	3200	790	84	110	270	98	230
BANK OF AMERICA	BofA	19	180000	380	13	29	250	5.4	83
BLACKROCK	Blackrock	18	20000	2000	120	30	1100	29	710
CAIXA PORTUGAL	Caixa (PT)	17	24000	8100	35	44	460	30	7500
DAIWA	Daiwa	11	7300	710	0	0	500	0	200
DEUTSCHE POSTBANK	De.Postbank	30	5700	920	920	0	0	0	0
EMPORIKI BANK	Emporiki	9	1200	290	290	0	0	0	0
F VAN LANSCHOT	Lanschot	82	740	18	0	18	0	0	0
FIDEURAM	Fideuram	12	550	2000	0	0	2000	0	0
FRANKLIN ADVISERS INC	Franklin Adv.	95	470	360	0	360	0	0	0
FRANKLIN TEMPLETON	Franklin Temp.	47	9700	5100	0	5100	0	0	0
GESPASTOR	Gespastor	0	1600	350	0	0	0	0	350
GROUPAMA	Groupama	5	4300	440	0	0	420	19	0
HELVETIA HOLDING	Helvetia	32	3600	1000	7.6	15	720	18	240
HWANG-DBS	Hwang	33	870	23	23	0	0	0	0
IBERCAJA	Ibercaja	85	2700	960	0	0	0	0	960
JP MORGAN	JPM	76	150000	17	0	0	0	17	0
JULIUS BAER	Jul. Baer	46	3500	120	68	57	0	0	0
LEGAL GENERAL	L&G	54	6300	380	1.1	4.4	330	6.6	35
M&G	M&G	1	11000	37	0	0	0	37	0
MACKENZIE	MacKenzie	28	3400	15	15	0	0	0	0
MELLON GLOBAL	Mellon	10	28000	16	0	16	0	0	0
MILANO ASSICURAZIONI	Milano Assic.	4	930	74	23	2.1	0	0.71	49
MITSUBISHI UFJ	Mitsubishi	23	81000	1600	0	62	920	71	520
MITSUI	Mitsui	136	69000	640	0	76	370	25	170
MORGAN STANLEY	Morgan Sta.	31	50000	460	0	0	460	0	0
MUENCHENER RV	Munich RV	97	23000	8200	580	1800	3600	420	1900
NATIXIS	Netaxis	44	21000	3300	430	390	1300	390	860
NOMURA	Nomura	27	18000	39	0	19	0	20	0
OPPENHEIMER	Oppenheimer	25	380	240	15	0	0	0	220
PHOENIX GROUP	Phoenix	37	2800	320	0	2.2	230	11	76
PRICE T ROWE	PT Rowe	38	2600	15	0	15	0	0	0
RIVERSOURCE	River Source	7	7400	48	48	0	0	0	0
ROTHSCHILD	Rothschild	41	600	110	61	0	0	52	0
SELLA GESTIONI	Sella	22	130	660	0	0	660	0	0
STATE STREET	State St.	49	16000	51	0	24	0	27	0
SWISS LIFE HOLDING	Swiss Life	36	7500	590	30	130	170	77	180
TOKIO MARINE	Tokio Marine	40	10000	56	0	26	0	30	0
TT ELTA AEDAK	TT Elta Aedak	42	930	27	27	0	0	0	0
UBS	UBS	24	48000	1300	53	42	680	55	440
UNION INVESTMENT	Union Inv.	2	700	3400	160	150	2000	77	1000
UNIPOL	Unipol	13	2500	13000	26	240	12000	150	1100
VIENNA INSURANCE	Vienna	51	5000	93	21	52	13	0	7
VONTOBEL	Vontobel	26	1200	18	18	0	0	0	0
WUERTTEMBERGISCHE LV	Wuetter. LV	126	120	770	85	8	450	52	180
ZURICH FINANCIAL	Zurich	135	25000	8700	0	370	4200	370	3700
Total			3914309	933195	97182	32667.9	421543	48888.4	332680

## Sheet: Bank Holdings & GIIPS 201412
Cons. Bank Name	GIIPS Total	Greece	Ireland	Italy	Portugal	Spain	Austria	Belgium	Bulgaria	China	Croatia	Cyprus	Czech Republic	Denmark	Estonia	Finland	France	Germany	Hong Kong	Hungary	Iceland	Japan	Latvia	Liechtenstein	Lithuania	Luxembourg	Malta	Netherlands	Norway	Poland	Romania	Slovakia	Slovenia	Sweden	Switzerland	United Kingdom	United States
ABLV BANK	0	0	0	0	0	0	0	0.491	0	0	2.566	0	4.63	33.658	0	24.86	0	15.465	0	1.742	0	0	182.886	0	30.662	0	0	0	0	19.204	0	12.831	0.877	144.668	0	0	562.098
ABN AMRO (C)	1608	0	0	973	0	635	2005	3239	0	1	0	0	0	207	0	2188	4896	4446	194	0	0	1879	0	0	0	155	0	10627	0	410	0	0	0	309	648	272	1937
AXA BANK EUROPE SA	908.8	0	0	592.9	15.2	300.7	758.7	2706.3	0	0	0	0	0	0	0	10.2	653.2	88.2	0	0	0	0	0	0	0	0	0	1216.8	0	0	0	0	0	0	0	0	0
AAREAL BANK AG	2503	0	0	1944	180	379	989	0	0	0	0	0	0	0	0	0	660	4872	0	0	0	263	0	0	29	0	0	0	0	195	0	0	0	0	0	174	0
ABANCA HOLDING HISPANIA	14231.5	0	0	26.4385	74.5842	14130.5	0	0	0	0	0	0	0	0	0	0	0	0	0	0	0	0	0	0	0	0	0	0	0	0	0	0	0	0	0	0	0
ALLIED IRISH BANKS (C)	11568.8	0	9106.98	1253.2	0	1208.63	101.863	0	0	0	0	0	12.1642	0	0	26.025	467.663	345.46	0	0	0	0	0	0	0	0	0	294.45	0	23.7534	0	53.568	0	0	0	146.453	0
BFA TENEDORA DE ACCIONES SA (C)	44802	0	0	4405	0	40397	0	0	0	0	0	0	0	0	0	0	1989	0	0	0	0	0	0	0	0	0	0	0	0	0	0	0	0	0	0	0	1
BNP PARIBAS SA	27884.2	57.6492	1575.33	20007.6	828.051	5415.55	3851.15	21814.6	0.276009	1302.93	4.43423	0	110.824	107.747	0	1029.14	16287.8	15293	952.599	295.214	10.717	8827.43	0.440796	0	27.4829	632.015	0	6238.78	101.905	2370.96	124.47	27.2887	38.6445	171.097	41.578	2162.17	25911.1
BPER BANCA SPA	8617.28	0	9.552	8581.99	10.255	15.476	13.881	0.031	0	0	0	0	0	0	0	0	9.973	0.003	0	0	0	0	0	0	0	0	0	0	0	0	0	0	0	0	0	42.246	24.756
BANCA CARIGE SPA - CASSA DI RISPARMIO DI GENOVA E IMPERIA	5394	0	0	5394	0	0	0	0	0	0	0	0	0	0	0	0	0	0	0	0	0	0	0	0	0	0	0	0	0	0	0	0	0	0	0	0	0
BANCA MONTE DEI PASCHI DI SIENA SPA	35412.1	0	0.001867	35285.2	15.4879	111.376	0.253622	109.721	0	0	10.0233	0	0	0	0	0	4.4304	43.0294	26.5459	0.17584	0	0	0	0	10.5945	0	0	0.080732	0	11.0737	10.8034	0	0	0	0	0.075062	11.3209
BANCA POPOLARE DI MILANO SCARL	9187.55	0	0	9187.51	0.044	0	0.703	0	0	0	0	0	0	0	0	0	0	0	0	0	0	0	0	0	0	0	0	0	0	0	0	0	0	0	0	0	8.177
BANCA POPOLARE DI SONDRIO, SOCIETÀ COOPERATIVA PER AZIONI	7614.91	0	0	7614.91	0	0	1.76143	0	0	0	0	0	0	0	0	2.495	0	1.2007	0	0	0	0	0	0	0	2.45326	0	5.21076	0	0	0	0	0	2.45527	3.47694	1.64892	453.014
BANCA POPOLARE DI VICENZA SCPA	5437.26	0	0	5437.26	0	0	0	0	0	0	0	0	0	0	0	0	0	0	0	0	0	0	0	0	0	0	0	0	0	0	0	0	0	0	0	0	0
BANCO BPI SA	4774.64	0	0	565.988	4208.65	0	0	0	0	0	0	0	0	0	0	0	0	0	0	0	0	0	0	0	0	0	0	0	0	0	0	0	0	0	0	0	0
BANCO BPM (C)	16549.3	0	0	16445.3	0	104	2	0	0	0	0	0	0	0	0	0	0	0	0	0	0	0	0	0	0	0	0	2	0	0	0	0	0	0	0	0	30
BANCO BILBAO VIZCAYA ARGENTARIA SA	71162.8	0	168	9206	603.807	61185	22	468	0	0	0	0	0	0	0	12	939	574	79	0	0	0.008	0	0	0	0	0	318	0	8	89	0	0	0	0	115	11242.3
BANCO COMERCIAL PORTUGUÊS SA	5055.52	0	0	50.4818	4960.06	44.9741	11.2875	11.3273	0	0	0	0	0	0	0	0	0.115641	1.02622	0	1.199e-05	0	0	0	0	0	0	0	11.3456	0	1937.85	0	0	0	0	0	0	0
BANCO MARE NOSTRUM	4332.07	0	0	0	0	4332.07	0	0	0	0	0	0	0	0	0	0	0	0	0	0	0	0	0	0	0	0	0	0	0	0	0	0	0	0	0	0	0
BANCO POPULAR ESPAÑOL SA	26731.7	0	0	284.652	88.804	26358.2	0	0	0	0	0	0	0	0	0	0	0	0	0	0	0	0	0	0	0	0	0	0	0	0	0	0	0	0	0	0	368.607
BANCO SANTANDER SA	59985.2	0	0	3453.96	8575.63	47955.6	144.449	486.552	0	0	0	0	0	333.62	0	42.7695	671.452	2317.47	902.623	0	0	4839.62	0	0	0	0	0	189.661	489.775	5865.72	0	0	0	0	831.972	8265.8	4422.03
BANCO DE CRÉDITO SOCIAL COOPERATIVO SA	1973.85	0.214	0	1.09	0	1972.55	1.572	0	0	0	0	0	0	0	0	0	0	0	0	0	0	0	0	0	0	0	0	0	0	0	0	0	0	0	0	0	0
BANCO DE SABADELL SA	20774.2	22.0574	0	4853.82	741.442	15156.9	0	0.0169803	0	0	0	0	0	0	0	0	32.0035	0	0	0	0	0	0	0	0	0	0	77.8548	0.008	0	0	0	0	0	0	0.0463596	1757.24
BANK OF CYPRUS (C)	86.3141	0	32.7419	53.5723	0	0	0	41.5557	0	0	0	1876.44	0	0	0	0	489.205	46.186	0	0	0	0	0	0	0	0	0	0	0	0	2.43859e-05	0	0	0	0	0	0
BANK OF IRELAND (C)	7181.13	0	6639.73	135.98	111.84	293.58	0	73.97	0	0	0	0	0	0	0	58.06	449.28	10.69	0	0	0	0	0	0	0	0	0	56.51	0	0	0	0	0	0	0	696.03	2.47
BANK OF VALLETTA PLC	34.5562	0	5.93235	14.1526	6.18592	8.28538	0	0	0	0	0	0	0.25	0	0	22.3821	31.8143	55.0116	0	2.27988	0	0	0	0	0	0	888.32	50.8526	40.1974	11.3127	0	7.9216	8.45074	18.0994	0	28.4096	0
BANKINTER SA	6322.63	0	1.42	264.97	28.8	6027.44	0	0	0	0	0	0	0	0	0	0	1.11	0	0	0	0	0	0	0	0	0	0	0	0	0	0	0	0	0	0	0	0
BANQUE ET CAISSE D’EPARGNE DE L’ETAT, LUXEMBOURG	1066.04	0.0375271	0	858.647	132.232	75.1194	142.857	549.994	0	0	0	0	0	0	0	4.0793	347.237	94.7	0	0	0	0	0	0	12.9177	3123.73	0	33.9106	0.0928226	80.7644	0	41.349	0	0	12.7644	0	0
BARCLAYS PLC	5783.66	21.6697	327.318	2843.58	708.022	1883.08	957.486	2834.68	0	2145.93	14.7059	35.6191	19.773	53.2957	0	1397.29	8393.68	10536.8	56.7699	59.9353	8.07616	3530.58	15.3835	0	9.85585	0	0	4265.88	83.106	293.759	48.0824	98.6817	202.294	756.273	2581.97	44357	44081
BAYERISCHE LANDESBANK	290.637	0	0	172.352	0	118.285	73.8746	0	0	0	0	0.62724	24.4432	0	0	40.4019	648.829	32108.1	0	0	0	0	0	0	0	34.1002	0	70.539	0	192.713	0	45.7284	0	49.6918	292.149	709.59	4899.86
BELFIUS BANQUE SA	4464	0	0	4461	0	3	0	24633	0	0	0	0	0	0	0	0	461	0	0	0	0	380	1	0	0	1	0	6	0	118	0	0	0	0	0	0	0
BPIFRANCE SA (BANQUE PUBLIQUE D’INVESTISSEMENT)	0	0	0	0	0	0	0	0	0	0	0	0	0	0	0	0	12438.6	0	0	0	0	0	0	0	0	0	0	0	0	0	0	0	0	0	0	0	0
COMMERZBANK AKTIENGESELLSCHAFT	17873.9	7.14246	648.753	10989.6	1315.07	4913.32	1295.2	371.207	0.079365	647.782	4.3767	1.93319	375.329	0	9.66521	130.529	917.235	18663.5	116.805	587.718	0.524812	490.323	30.4741	0	126.039	0.044	0	1087.63	0.0224833	8126.09	53.476	49.3058	12.8493	62.5791	681.474	7053.38	4900.33
CAIXA GERAL DE DEPÓSITOS SA	11122.4	3.49671	0	138.777	10858.7	121.437	0	3.47812	0	0	0	0	0	0	0	0	219.427	0	0	0	0	0	0	0	0	0	0	0	0	0	0	41.8541	0	0	0	0	62.0351
CAIXABANK (C)	44290.1	0	0	82.929	0	44207.2	0	0	0	0	0	0	0	0	0	0	592.631	70.2933	0	0	0	0	0	0	0	0	0	0.57774	0	0	0	0	0	0	0	0	0
CO -OPERATIVE CENTRAL BANK LTD	17.458	17.458	0	0	0	0	0	0	0	0	0	1688.56	0	0	0	0	0	0	0	0	0	0	0	0	0	0	0	0	0	0	0	0	0	0	0	0	0
COÖPERATIEVE RABOBANK U.A.	44.6869	0.0039431	5.71163	27.4587	0	11.5126	11.4731	107.316	0	64.72	0	0	0	0.500694	0	510.257	3485.79	117.156	571.616	0	0	0	0	0	0	0	0	22749.5	0.930055	0	0	0	0	0.646564	0	1.3699	2567.6
CREDITO EMILIANO HOLDING SPA	3756.7	0	0	3706.11	0	50.5846	0.022877	200.845	0	0	0	0	0	0.000106	0	0.012246	200.788	0.462166	0	0	0	0	0	0	0	0	0	0.026981	0	0	0	0	0	0	0	0.165377	0.219787
CRÉDIT AGRICOLE GROUP (C)	17987.3	0	282.21	11534.9	76.6943	6093.53	1446.97	5344.52	0	229.53	0	0	0	3.4551	0	1699.75	46323.8	6229.19	2991.46	0	0	3960.83	0	0	0	0	0	2159.77	1.22184	99.3328	0	88.3174	36.2554	200.061	8.66578	0	5868.71
CRÉDIT MUTUEL GROUP	3635.97	0	101.996	2022.75	144.359	1366.86	176.655	790.628	0	0	0	0	0	0	0	255.402	20744.5	3772.24	0	0	4.615	99.965	0	0	0	95.847	0	802.207	0	40.209	0	13.626	0	35.674	20.408	566.969	3370.34
DNB BANK ASA	0	0	0	0	0	0	44.4399	0	0	0	0	0	0	3968.42	55.5885	72.4542	0	25.8204	0	0	0	0	41.4378	0	536.161	0	0	0.79465	3796.97	421.998	0	0	0	88.0376	0	0	1.45703
DZ BANK AG DEUTSCHE ZENTRAL-GENOSSENSCHAFTSBANK, FRANKFURT AM MAIN	5548.78	0	0.277	2884.33	177.935	2486.24	759.697	452.926	0.041	0	0.042	0	170.161	7.656	0	81.673	741.237	32392.5	5.349	727.675	0	49.575	2.301	0	32.152	45.351	0	477.926	2.305	374.182	0.041	135.589	48.829	7.461	239.678	73.738	815.258
DANSKE BANK A/S	3590.64	0	1627.63	1575.7	263.868	123.441	546.453	510.499	0	0	0	0	20.9169	5093.94	866.516	2135.35	1977.23	5790.8	0	0	0	0	0	0	0	129.298	0	1144.46	1493.76	17.9405	0	0	0	5637.68	0	1889.76	333.973
DEKABANK DEUTSCHE GIROZENTRALE	427.862	0	32.748	286.295	0	108.819	0	245.542	0	0	0	0	0	0	0	0	420.853	10953.9	0	0	0	0	81.425	0	0	0	0	0	0	230.676	0	29.329	14.373	0	0	526.786	143.585
DEUTSCHE APOTHEKER-UND ÄRZTEBANK EG	90	0	0	90	0	0	0	0	0	0	0	0	0	0	0	0	95	1449.86	0	0	0	0	0	0	0	0	0	0	0	0	0	0	0	0	0	0	0
DEUTSCHE BANK AG	7214.76	115.428	689.292	5155.87	159.776	1094.39	3578.48	2391.55	10.0728	188.431	416.087	2.59922	175.181	27.0254	0	1645.82	6859.52	31677	53.9439	330.268	0.0240253	2076.6	234.879	0.000551	21.5967	159.023	13.4479	7535.11	2.94199	585.095	65.6253	33.5418	130.733	318.99	390.622	5046.39	35074.5
DEXIA NV	17603.2	0	0	15023.1	2011.29	568.734	108.482	380.814	53.1874	25.9714	0	0	21.8543	0	0	30.6236	2332.19	17841.7	0	1055.96	0	2805.54	42.2557	0	123.239	0	0	0	0	2062.48	138.662	0	0	156.815	0	0	268.495
ERSTE GROUP BANK AG	166.374	0.400701	4.04475	125.686	6.09511	30.1473	10786.3	75.3256	0	0	1570.26	0	8923.83	6.39547	0	82.1252	88.7862	604.344	0	1341.68	0	0	7.10704	0	6.33203	9.96516	14.6851	49.0194	0.000347268	1208.86	5815.44	6035.91	244.982	6.24145	0.362037	0	489.493
ERWERBSGESELLSCHAFT DER S-FINANZGRUPPE MBH & CO. KG	266.6	0	0	111.5	0	155.1	132.6	224.2	0	0	0	0	15.4	0	0	71	246.1	9600.2	0	154.2	0	0	0	0	13.4	96.4	0	75.8	0	190.6	81.7	14.4	0	0	0	26.2	0
GROUPE BPCE (C)	13494.8	6.29959	197.268	10678.3	80.7586	2532.15	818.741	2742.84	0.532385	105.176	8.74628	57.1565	0	1.67165	0	267.477	82071.6	10127.4	0	71.4493	181.398	3026.71	0	0	14.1365	0	0	1698.77	7.71414	408.768	23.6545	134.349	241.926	2.53518	696.729	2.98964	2835.63
HASPA FINANZHOLDING	572.52	0	1.36	258.61	140.96	171.59	14.63	7.88	0	0.06	11.04	0	0.31	0	0	7.77	24.8	3442.71	0.07	9.15	0	0	1.46	0	2.56	0	0	7.29	0	12.77	10.38	0.26	0	0	0	0	26.89
HSBC HOLDINGS PLC	8530.95	103.411	568.342	5534.23	340.114	1984.85	994.462	1511.65	0	19198.2	0	0	599.339	807.773	0	2795.36	10277.2	20914.8	36865.5	120.679	0	11261.6	52.2373	0	78.5269	99.4225	675.868	2213.22	899.566	476.64	19.9298	29.6785	110.356	492.142	45.1224	28792.1	50141
HSH NORDBANK AG	860.231	6.03828	0	641.788	51.9279	160.477	359.275	376.483	0	0	0	0	0	0	0	38.241	0	12214.4	0	18.4002	0	48.656	0	0	0	0	0	89.5177	0	17.8099	0	0	0	0	230.865	0	0
HELLENIC BANK PUBLIC COMPANY LTD	0	0	0	0	0	0	0	11.4153	8.57707	0	0.592192	326.384	0	0	0	0	0	0	0	0	0	0	0	0	0	0	0	0	0	0	0	0	0	0	0	34.6992	163.385
HYPO REAL ESTATE HOLDING AG	6612.89	0	0	3327.22	321.986	2963.68	5556.59	175.8	0	0	0	0	11.901	0	0	60.673	1786.07	8532	0	387.564	0	332.345	0	0	0	0	0	113.127	0	813.852	0	38.963	51.633	47.784	0	50.993	0
ICCREA HOLDING (C)	15239.4	0	0	15239	0.3675	0.11066	0	0	0	0	0	0	0	0	0	0	0	0	0	0	0	0	0	0	0	0	0	0	0	0	0	0	0	0	0	0	0
ING GROEP N.V.	7213.53	0.225354	34.6099	4958.24	190.95	2029.5	3910.31	15103.1	92.9696	261.075	0.813361	0.0442364	692.052	0.580147	0	2148.92	8114.32	27486.8	5.54656	291.689	0	68.9077	0.90558	0	9.51903	721.398	0	12680.8	0	5671.98	999.445	128.898	2.49382	434.828	0	8.29	3038.16
IBERCAJA BANCO SA	12316.2	0	0	671.086	100.16	11545	0	0	0	0	0	0	0	0	0	0	0	0	0	0	0	0	0	0	0	0	0	0	0	0	0	0	0	0	0	0	0
INTESA SANPAOLO SPA	57423.3	0.116044	0.206374	55101.6	19.9432	2301.47	449.882	959.217	0.278541	0	1948.02	3.38183	29.1281	16.6684	0	222.316	3454.99	4422.38	82.4047	622.846	0.077986	553.689	44.282	0	20.7795	0	0	458.574	357.405	25.1419	162.977	1788.35	358.949	346.666	0	0.00258975	269.159
INVESTERINGSMAATSCHAPPIJ ARGENTA	481.769	0	273.106	140.529	0	68.1343	62.0793	3519.95	7.65791	0	0	0	0	0	0	0	11.5015	49.4604	0	0	20.5715	0	0	0	0	0	0	0	0	34.3088	0	203.176	86.1783	0	0	0	0
JYSKE BANK A/S	41.1885	0	15.0663	10.429	15.4567	0.236469	0	0	0	0	0	0	0	2041.44	0	0	0	16.1311	0	7.38658	0	0	0	0	0	14.2727	0	0	0.0597582	4.06607	5.923	15.6812	21.8436	0	0.932829	0	0
KBC GROUP NV	3380.7	0.0255248	659.332	1417.36	35.8692	1268.11	801.629	21965.5	172.422	0	1.22476	0	7512.43	0	0	121.88	2702.65	114.42	42.4391	2125.65	0	0	16.1565	0	1.5245	8.98995	4.75049	543.966	0.10749	308.646	4.11077e-05	2452.63	4.44798	0.74556	3.5571	379.237	357.439
KUTXABANK SA	4571.39	0	0	0	0	4571.39	0	0	0	0	0	0	0	0	0	0	0	0	0	0	0	0	0	0	0	0	0	0	0	0	0	0	0	0	0	0	0
LA BANQUE POSTALE	2004.69	0	0	1146.85	0	857.84	0	1832.77	0	0	0	0	0	0	0	0	24210.1	2874.52	0	0	0	0	0	0	0	21.33	0	200.46	0	0	0	0	0	0	0	0	0
LANDESBANK BADEN-WÜRTTEMBERG	3723.18	1.28154	0	2656.74	283.511	781.642	45.1499	86.1178	0	0	0	0	27.004	0.0514369	0	16.8534	32.7147	29020.9	0	27.0581	0	0	72.5668	0	0	0.0117141	0	30.9023	0.710996	56.4923	0	0	0	0.138143	106.232	0.0345859	1842.26
LANDESBANK HESSEN-THÜRINGEN GIROZENTRALE	825.068	0	0	72.4326	0	752.636	195.574	168.45	0	0	0	0	3.57219	0	0	41.3497	450.041	32014	0	0.0415168	0	0	0.0765688	0	1.03393	76.2025	0	112.946	0	49.6511	0	43.8287	0	0	41.5835	28.3733	557.751
LANDESKREDITBANK BADEN-WÜRTTEMBERG–FÖRDERBANK	407	0	0	357	50	0	128	0	0	0	0	0	0	0	0	0	82	12181	0	0	0	0	0	0	0	0	0	0	0	0	0	0	0	0	0	0	0
LANDWIRTSCHAFTLICHE RENTENBANK	532.322	0	0	307.907	130.48	93.9355	208.256	101.84	0	0	0	0	0	0	0	0	0	5251.97	0	0	0	0	0	0	0	0	0	0	0	0	0	0	61.6878	0	0	0	0
LIBERBANK SA	13465	10.2911	0	278.112	35.0365	13141.5	0	0	0	0	0	0	0	0	0	0	0	0	0	0	0	0	0	0	0	0	0	0	0	0	0	0	0	0	0	0	0
LLOYDS BANKING GROUP PLC	0	0	0	0	0	0	398.956	93.1876	0	0	0	0	0	0	0	226.532	313.954	232.632	0	0	0	0	0	0	0	0	0	410.924	0	1130.02	0	0	0	61.6503	0	71404.3	9613.9
MEDIOBANCA – BANCA DI CREDITO FINANZIARIO SPA	6137.91	0	0	6137.91	0	0	0	0	0	0	0	0	0	0	0	0	167.64	739.24	0	14.589	0	0	0	0	0	27.254	0	0	0	0	0	0	0	0	0	0	0
MÜNCHENER HYPOTHEKENBANK EG	109.723	0	0	47.9448	0	61.7785	338.11	168.818	0	0	0	0	0	0	0	165.533	234.704	4896.97	0	0	0	0	0	0	0	0	0	25.3197	0	63.0326	0	0	0	0	25.3422	0	0
N.V. BANK NEDERLANDSE GEMEENTEN	537.048	0	0	315.697	0	221.351	966.902	741.42	0	0	0	0	0	0	0	928.077	1031.69	1325.96	0	0	0	0	0	0	0	0	0	31462.3	0	0	0	0	0	0	0	0	0
NOVA KREDITNA BANKA MARIBOR D.D.	0	0	0	0	0	0	76.297	65.881	0	0	0	0	0	0	0	0	80.812	61.184	0	0	0	0	0	0	0	0	0	45.168	0	0	0	11.603	861.303	0	0	0	0
NRW.BANK, DÜSSELDORF	6138.17	0	775.947	2014.11	860.966	2487.15	1154.35	1073.72	36.7913	0	10.642	0	7.29298	0	0	311.5	2556.93	37954.5	0	70.4646	99.0397	139.528	26.5455	0	69.0128	231.798	0	2350.51	0	401.007	0	246.423	133.198	0	118.352	64.4025	473.837
NEDERLANDSE WATERSCHAPSBANK N.V.	60.478	0	0	60.478	0	0	0	0	0	0	0	0	0	0	0	0	0	26.327	0	0	0	0	0	0	0	0	0	16692.3	0	0	0	0	0	0	0	0	0
NORDDEUTSCHE LANDESBANK -GIROZENTRALE-	2097.01	0	22	1662.35	157	255.664	1491.41	828.861	0	7	0	0	36	0	0	130	242.861	34660.1	0	166	0	249.863	63.39	0	0	71	0	369.646	0	306	0	0	31	36	84	0	1242
NORDEA BANK (C)	197.862	0.00946938	0	92.986	49.9749	54.8916	287.481	1320.61	0	0	0	0	0	3264.97	140.029	3760.46	2490.41	4646.68	0	0.001685	0	16.3549	4.97607	0	52.1463	799.444	0	1315.89	2574.88	7.96168	0	0	0	4385.79	0	1.16795	5828.21
NOVA LJUBLJANSKA BANKA D.D., LJUBLJANA	17.745	0	7.638	10.107	0	0	97.6491	72.303	0	0	0.909	0	3.467	0	0	48.472	82.1578	111.482	0	0	0	0	0	0	1.176	14.8098	0	76.347	0	0	0	17.835	1413.36	10.325	0	0	0
NYKREDIT REALKREDIT A/S	0	0	0	0	0	0	0	0	0	0	0	0	0	2147.55	0	0	44.9272	211.494	0	0	0	0	0	0	0	0	0	0	0	0	0	0	0	568.047	0	0	0
OP-POHJOLA GROUP	0.216	0.187	0.004	0.024	0.001	0	0.009	180.668	0	0	0	0	0	0	31.273	742.382	109.4	1243.5	0	0	0	0	0	0	0	0	0	0.172	0	0	0	0	0	5.498	0	0	0
OTP BANK NYRT.	0	0	0	0	0	0	0	0	132.766	0	185.67	0	0	0	0	0	0	0	0	4113.43	0	0	0	0	0	0	0	0	0	0	48.8958	89.3	0	0	0	0	3.29264
PERMANENT TSB GROUP HOLDINGS PLC	5047	0	5047	0	0	0	0	0	0	0	0	0	0	0	0	0	0	0	0	0	0	0	0	0	0	0	0	0	0	86	0	0	0	0	0	0	0
POWSZECHNA KASA OSZCZĘDNOŚCI BANK POLSKI SA	0	0	0	0	0	0	0	0	0	0	0	0	0	0	0	0	0	0	0	0	0	0	0	0	0	0	0	0	0	7225.61	0	0	0	0	0	0	0
PRECISION CAPITAL SA	1024	0	259	507	0	258	122	878	0	0	0	0	56	10	0	76	834	145	0	0	0	0	0	0	5	980	0	55	0	98	0	117	0	0	1065	0	0
PROMONTORIA SACHER HOLDING N.V.	431	0	88	183	0	160	6109	121	0	0	21	0	34	0	0	44	172	59	0	0	0	0	24	0	0	0	11	0	0	45	0	43	0	0	5	62	0
RCI BANQUE (RENAULT CRÉDIT INTERNATIONAL BANQUE)	61	0	0	42	2	17	4	4	0	0	0	0	1	0	0	0	490	54	0	0	0	0	0	0	0	0	0	0	0	20	0	0	0	0	0	2	0
RAIFFEISEN-HOLDING NIEDERÖSTERREICH-WIEN REGISTRIERTE GENOSSENSCHAFT MIT BESCHRÄNKTER HAFTUNG	170.766	0	0	170.766	0	0	3065.66	118.584	0	0	0	0	10.267	0	0	282.407	265.547	570.296	0	0	0	0	0	0	0	13.607	0	65.099	0	43.81	0	0	0	20.681	0	0	0
RAIFFEISEN-LANDESBANKEN-HOLDING GMBH	742.426	0	100.327	442.362	0.00274906	199.734	2675.47	115.593	394.883	56.6079	574.431	0	1778.28	30.4964	0	62.7295	1870.35	822.426	1.57357	928.232	0	0	7.2205	0	4.51442	0	0	664.196	0.0113207	2945.98	963.637	1755.88	146.326	65.4886	0.129229	0.00138909	72.364
RAIFFEISENBANKENGRUPPE OÖ VERBUND EGEN	183.361	0	64.3747	103.677	15.3093	0	2271.33	57.7514	2.9747	0	2.88736	0	71.5379	0	0	11.7711	119.836	138.885	0	0	0	0	2.22187	0	2.5932	0.275018	0	61.8527	0	65.642	4.12856	48.5092	0.352753	0	0	0	0
SFIL (SOCIÉTÉ DE FINANCEMENT LOCAL)	8365.47	0	0	7922.09	58.8219	384.56	197.792	92.1806	0	0	0	0	0	0	0	1.55308	39899.7	635.076	0	0	0	40.5092	0	0	0	0	0	0	0	0	0	0	0	22.2677	2491.03	0	345.164
SKANDINAVISKA ENSKILDA BANKEN - GROUP	29	0	0	29	0	0	2	0	1	13	3	0	0	151	1085	732	64	9613	0	0	0	0	125	0	538	0	0	212	319	2	0	0	0	3732	0	0	220
SOCIÉTÉ GÉNÉRALE SA	10726.1	0.000159154	211.023	6263.59	340.847	3910.6	2232.35	3592.56	493.727	226.805	723.169	0.0132494	4710.69	20.4761	0	477.023	38056.1	17268.2	1092	41.0279	0	9484.8	3.98487	0	16.1728	0	0	2098.55	7.42522	1516.61	1963.74	553.397	377.693	92.6881	61.5131	2685.43	25406
SVENSKA HANDELSBANKEN - GROUP	0	0	0	0	0	0	0.011	0.001	0.005	5.22	0	0	0.003	96.649	0	1386.11	5.952	688.8	0	0.012	0.011	0.003	0.005	0	0.004	24.221	0	0	160.939	3.359	0	0	0	4961.56	0	0.173	0.016
SWEDBANK - GROUP	0	0	0	0	0	0	0	0	0	0	0	0	0	54.7216	156.712	190.248	0	1.38401	0	0	0	0	48.0145	0	727.563	0	0	101.033	140.53	0	0	0	0	4080	0	0	0
SYDBANK A/S	0	0	0	0	0	0	0	0	0	0	0	0	0	1442	0	0	0	3	0	0	0	0	0	0	0	0	0	0	0	0	0	0	0	0	0	0	0
THE ROYAL BANK OF SCOTLAND GROUP PUBLIC LIMITED COMPANY	5429.94	10.2709	275.231	3901.66	227.244	1015.53	1450.76	1428.65	6.41931	265.759	10.2709	0	3.85159	3.28386	0	754.486	9159.88	18044.7	482.732	17.9741	0	3990.24	1.28386	0	15.4063	0	0	1715.24	11.5548	23.1095	14.1225	8.98703	0	1007.63	380.023	26268.1	24503.9
UNICREDIT SPA	72725.3	0.793553	1.4869	68548.9	104.584	4069.63	15796.9	474.293	1521.43	301.512	3379.87	0.00205139	2801.52	51.7039	0	29.6371	2484.46	27048.3	6.10472	1033.74	23.4726	0.0111036	8.01798	0	18.9013	0	0.00225181	78.3079	1.21209	7803.99	1578.69	1093.73	561.185	2.11297	1.8315	0.0497408	366.108
UNICAJA BANCO SA	16820.7	0	0	573.521	28.3753	16218.8	0	0	0	0	0	0	0	0	0	0	0	0	0	0	0	0	0	0	0	0	0	0	0	0	0	0	0	0	0	0	0
UNIONE DI BANCHE ITALIANE SCPA	21916.7	0	0	21916.7	0	0	0	0	0	0	0	0	0	0	0	0	0	0	0	0	0	0	0	0	0	0	0	0	0	0	0	0	0	0	0	0	0
VW FINANCIAL SERVICES AG	6.71145	0	0	6.71145	0	0	103.496	0.303951	0	0	0	0	0	0	0	511.27	0	878.22	0	0	0	0	0	0	0	0.00392732	0	362.241	2.5098	11.3998	0	0	0	40.2143	0	68.9827	0
VENETO BANCA SCPA	4476.83	3.50149	0.0272772	4430.09	0.699176	42.5134	0.134828	4.69431	0	0	5.36718	0	0	0	0	3.09434	0.51353	0.576532	0	0	0	0	0	0	0	0	0	7.63056	0	0.00492761	11.5151	0	0	0	0	0	0
WGZ BANK AG WESTDEUTSCHE GENOSSENSCHAFTS-ZENTRALBANK	3104.3	0	160.436	1476.3	423.277	1044.29	831.442	119.646	9.00134	0	37.1785	0	0	0	0	56.7378	163.353	17711.7	0	6.93672	0	0	4.34749	0	18.8194	98.9811	0	113.026	0.0257141	144.753	3.52701	2.54606	1.74583	30.0704	0	0	0
DE VOLKSBANK N.V. (C)	519.354	0	118.005	401.349	0	0	223.194	1843.32	0	0	0	0	0	0	0	23.8771	876.947	2431.3	0	0	0	578.393	0	0	0	0	0	1963.72	0	0	0	0	0	20.6353	415.933	0.0551184	0
Total	864147	388.009	30139.5	428181	40369.5	365068	81406	130027	2945.09	25046.7	8947.32	3992.75	28264.4	19983.8	2344.78	28249.4	370153	560924	44529.1	14631.2	348.528	58994.1	1146.28	0.000551	2576.82	7687.25	1608.07	137944	10496.9	54719	12237.9	15553.3	5203.96	28433	11526.3	202009	276914

## Sheet: Bank Holdings & GIIPS 201506
Cons. Bank Name	GIIPS Total	Greece	Ireland	Italy	Portugal	Spain	Austria	Belgium	Bulgaria	China	Croatia	Cyprus	Czech Republic	Denmark	Estonia	Finland	France	Germany	Hong Kong	Hungary	Iceland	Japan	Latvia	Liechtenstein	Lithuania	Luxembourg	Malta	Netherlands	Norway	Poland	Romania	Slovakia	Slovenia	Sweden	Switzerland	United Kingdom	United States
ABLV BANK	0	0	0	0	0	0	0	0.491	0	0	2.566	0	4.63	33.658	0	24.86	0	15.465	0	1.742	0	0	182.886	0	30.662	0	0	0	0	19.204	0	12.831	0.877	144.668	0	0	562.098
ABN AMRO (C)	1608	0	0	973	0	635	2005	3239	0	1	0	0	0	207	0	2188	4896	4446	194	0	0	1879	0	0	0	155	0	10627	0	410	0	0	0	309	648	272	1937
AXA BANK EUROPE SA	908.8	0	0	592.9	15.2	300.7	758.7	2706.3	0	0	0	0	0	0	0	10.2	653.2	88.2	0	0	0	0	0	0	0	0	0	1216.8	0	0	0	0	0	0	0	0	0
AAREAL BANK AG	2503	0	0	1944	180	379	989	0	0	0	0	0	0	0	0	0	660	4872	0	0	0	263	0	0	29	0	0	0	0	195	0	0	0	0	0	174	0
ABANCA HOLDING HISPANIA	14231.5	0	0	26.4385	74.5842	14130.5	0	0	0	0	0	0	0	0	0	0	0	0	0	0	0	0	0	0	0	0	0	0	0	0	0	0	0	0	0	0	0
ALLIED IRISH BANKS (C)	11568.8	0	9106.98	1253.2	0	1208.63	101.863	0	0	0	0	0	12.1642	0	0	26.025	467.663	345.46	0	0	0	0	0	0	0	0	0	294.45	0	23.7534	0	53.568	0	0	0	146.453	0
BFA TENEDORA DE ACCIONES SA (C)	44802	0	0	4405	0	40397	0	0	0	0	0	0	0	0	0	0	1989	0	0	0	0	0	0	0	0	0	0	0	0	0	0	0	0	0	0	0	1
BNP PARIBAS SA	27884.2	57.6492	1575.33	20007.6	828.051	5415.55	3851.15	21814.6	0.276009	1302.93	4.43423	0	110.824	107.747	0	1029.14	16287.8	15293	952.599	295.214	10.717	8827.43	0.440796	0	27.4829	632.015	0	6238.78	101.905	2370.96	124.47	27.2887	38.6445	171.097	41.578	2162.17	25911.1
BPER BANCA SPA	8617.28	0	9.552	8581.99	10.255	15.476	13.881	0.031	0	0	0	0	0	0	0	0	9.973	0.003	0	0	0	0	0	0	0	0	0	0	0	0	0	0	0	0	0	42.246	24.756
BANCA CARIGE SPA - CASSA DI RISPARMIO DI GENOVA E IMPERIA	5394	0	0	5394	0	0	0	0	0	0	0	0	0	0	0	0	0	0	0	0	0	0	0	0	0	0	0	0	0	0	0	0	0	0	0	0	0
BANCA MONTE DEI PASCHI DI SIENA SPA	35412.1	0	0.001867	35285.2	15.4879	111.376	0.253622	109.721	0	0	10.0233	0	0	0	0	0	4.4304	43.0294	26.5459	0.17584	0	0	0	0	10.5945	0	0	0.080732	0	11.0737	10.8034	0	0	0	0	0.075062	11.3209
BANCA POPOLARE DI MILANO SCARL	9187.55	0	0	9187.51	0.044	0	0.703	0	0	0	0	0	0	0	0	0	0	0	0	0	0	0	0	0	0	0	0	0	0	0	0	0	0	0	0	0	8.177
BANCA POPOLARE DI SONDRIO, SOCIETÀ COOPERATIVA PER AZIONI	7614.91	0	0	7614.91	0	0	1.76143	0	0	0	0	0	0	0	0	2.495	0	1.2007	0	0	0	0	0	0	0	2.45326	0	5.21076	0	0	0	0	0	2.45527	3.47694	1.64892	453.014
BANCA POPOLARE DI VICENZA SCPA	5437.26	0	0	5437.26	0	0	0	0	0	0	0	0	0	0	0	0	0	0	0	0	0	0	0	0	0	0	0	0	0	0	0	0	0	0	0	0	0
BANCO BPI SA	4774.64	0	0	565.988	4208.65	0	0	0	0	0	0	0	0	0	0	0	0	0	0	0	0	0	0	0	0	0	0	0	0	0	0	0	0	0	0	0	0
BANCO BPM (C)	16549.3	0	0	16445.3	0	104	2	0	0	0	0	0	0	0	0	0	0	0	0	0	0	0	0	0	0	0	0	2	0	0	0	0	0	0	0	0	30
BANCO BILBAO VIZCAYA ARGENTARIA SA	71162.8	0	168	9206	603.807	61185	22	468	0	0	0	0	0	0	0	12	939	574	79	0	0	0.008	0	0	0	0	0	318	0	8	89	0	0	0	0	115	11242.3
BANCO COMERCIAL PORTUGUÊS SA	5055.52	0	0	50.4818	4960.06	44.9741	11.2875	11.3273	0	0	0	0	0	0	0	0	0.115641	1.02622	0	1.199e-05	0	0	0	0	0	0	0	11.3456	0	1937.85	0	0	0	0	0	0	0
BANCO MARE NOSTRUM	4332.07	0	0	0	0	4332.07	0	0	0	0	0	0	0	0	0	0	0	0	0	0	0	0	0	0	0	0	0	0	0	0	0	0	0	0	0	0	0
BANCO POPULAR ESPAÑOL SA	26731.7	0	0	284.652	88.804	26358.2	0	0	0	0	0	0	0	0	0	0	0	0	0	0	0	0	0	0	0	0	0	0	0	0	0	0	0	0	0	0	368.607
BANCO SANTANDER SA	59985.2	0	0	3453.96	8575.63	47955.6	144.449	486.552	0	0	0	0	0	333.62	0	42.7695	671.452	2317.47	902.623	0	0	4839.62	0	0	0	0	0	189.661	489.775	5865.72	0	0	0	0	831.972	8265.8	4422.03
BANCO DE CRÉDITO SOCIAL COOPERATIVO SA	1973.85	0.214	0	1.09	0	1972.55	1.572	0	0	0	0	0	0	0	0	0	0	0	0	0	0	0	0	0	0	0	0	0	0	0	0	0	0	0	0	0	0
BANCO DE SABADELL SA	20774.2	22.0574	0	4853.82	741.442	15156.9	0	0.0169803	0	0	0	0	0	0	0	0	32.0035	0	0	0	0	0	0	0	0	0	0	77.8548	0.008	0	0	0	0	0	0	0.0463596	1757.24
BANK OF CYPRUS (C)	86.3141	0	32.7419	53.5723	0	0	0	41.5557	0	0	0	1876.44	0	0	0	0	489.205	46.186	0	0	0	0	0	0	0	0	0	0	0	0	2.43859e-05	0	0	0	0	0	0
BANK OF IRELAND (C)	7181.13	0	6639.73	135.98	111.84	293.58	0	73.97	0	0	0	0	0	0	0	58.06	449.28	10.69	0	0	0	0	0	0	0	0	0	56.51	0	0	0	0	0	0	0	696.03	2.47
BANK OF VALLETTA PLC	34.5562	0	5.93235	14.1526	6.18592	8.28538	0	0	0	0	0	0	0.25	0	0	22.3821	31.8143	55.0116	0	2.27988	0	0	0	0	0	0	888.32	50.8526	40.1974	11.3127	0	7.9216	8.45074	18.0994	0	28.4096	0
BANKINTER SA	6322.63	0	1.42	264.97	28.8	6027.44	0	0	0	0	0	0	0	0	0	0	1.11	0	0	0	0	0	0	0	0	0	0	0	0	0	0	0	0	0	0	0	0
BANQUE ET CAISSE D’EPARGNE DE L’ETAT, LUXEMBOURG	1066.04	0.0375271	0	858.647	132.232	75.1194	142.857	549.994	0	0	0	0	0	0	0	4.0793	347.237	94.7	0	0	0	0	0	0	12.9177	3123.73	0	33.9106	0.0928226	80.7644	0	41.349	0	0	12.7644	0	0
BARCLAYS PLC	5783.66	21.6697	327.318	2843.58	708.022	1883.08	957.486	2834.68	0	2145.93	14.7059	35.6191	19.773	53.2957	0	1397.29	8393.68	10536.8	56.7699	59.9353	8.07616	3530.58	15.3835	0	9.85585	0	0	4265.88	83.106	293.759	48.0824	98.6817	202.294	756.273	2581.97	44357	44081
BAYERISCHE LANDESBANK	290.637	0	0	172.352	0	118.285	73.8746	0	0	0	0	0.62724	24.4432	0	0	40.4019	648.829	32108.1	0	0	0	0	0	0	0	34.1002	0	70.539	0	192.713	0	45.7284	0	49.6918	292.149	709.59	4899.86
BELFIUS BANQUE SA	4464	0	0	4461	0	3	0	24633	0	0	0	0	0	0	0	0	461	0	0	0	0	380	1	0	0	1	0	6	0	118	0	0	0	0	0	0	0
BPIFRANCE SA (BANQUE PUBLIQUE D’INVESTISSEMENT)	0	0	0	0	0	0	0	0	0	0	0	0	0	0	0	0	12438.6	0	0	0	0	0	0	0	0	0	0	0	0	0	0	0	0	0	0	0	0
COMMERZBANK AKTIENGESELLSCHAFT	17873.9	7.14246	648.753	10989.6	1315.07	4913.32	1295.2	371.207	0.079365	647.782	4.3767	1.93319	375.329	0	9.66521	130.529	917.235	18663.5	116.805	587.718	0.524812	490.323	30.4741	0	126.039	0.044	0	1087.63	0.0224833	8126.09	53.476	49.3058	12.8493	62.5791	681.474	7053.38	4900.33
CAIXA GERAL DE DEPÓSITOS SA	11122.4	3.49671	0	138.777	10858.7	121.437	0	3.47812	0	0	0	0	0	0	0	0	219.427	0	0	0	0	0	0	0	0	0	0	0	0	0	0	41.8541	0	0	0	0	62.0351
CAIXABANK (C)	44290.1	0	0	82.929	0	44207.2	0	0	0	0	0	0	0	0	0	0	592.631	70.2933	0	0	0	0	0	0	0	0	0	0.57774	0	0	0	0	0	0	0	0	0
CO -OPERATIVE CENTRAL BANK LTD	17.458	17.458	0	0	0	0	0	0	0	0	0	1688.56	0	0	0	0	0	0	0	0	0	0	0	0	0	0	0	0	0	0	0	0	0	0	0	0	0
COÖPERATIEVE RABOBANK U.A.	44.6869	0.0039431	5.71163	27.4587	0	11.5126	11.4731	107.316	0	64.72	0	0	0	0.500694	0	510.257	3485.79	117.156	571.616	0	0	0	0	0	0	0	0	22749.5	0.930055	0	0	0	0	0.646564	0	1.3699	2567.6
CREDITO EMILIANO HOLDING SPA	3756.7	0	0	3706.11	0	50.5846	0.022877	200.845	0	0	0	0	0	0.000106	0	0.012246	200.788	0.462166	0	0	0	0	0	0	0	0	0	0.026981	0	0	0	0	0	0	0	0.165377	0.219787
CRÉDIT AGRICOLE GROUP (C)	17987.3	0	282.21	11534.9	76.6943	6093.53	1446.97	5344.52	0	229.53	0	0	0	3.4551	0	1699.75	46323.8	6229.19	2991.46	0	0	3960.83	0	0	0	0	0	2159.77	1.22184	99.3328	0	88.3174	36.2554	200.061	8.66578	0	5868.71
CRÉDIT MUTUEL GROUP	3635.97	0	101.996	2022.75	144.359	1366.86	176.655	790.628	0	0	0	0	0	0	0	255.402	20744.5	3772.24	0	0	4.615	99.965	0	0	0	95.847	0	802.207	0	40.209	0	13.626	0	35.674	20.408	566.969	3370.34
DNB BANK ASA	0	0	0	0	0	0	44.4399	0	0	0	0	0	0	3968.42	55.5885	72.4542	0	25.8204	0	0	0	0	41.4378	0	536.161	0	0	0.79465	3796.97	421.998	0	0	0	88.0376	0	0	1.45703
DZ BANK AG DEUTSCHE ZENTRAL-GENOSSENSCHAFTSBANK, FRANKFURT AM MAIN	5548.78	0	0.277	2884.33	177.935	2486.24	759.697	452.926	0.041	0	0.042	0	170.161	7.656	0	81.673	741.237	32392.5	5.349	727.675	0	49.575	2.301	0	32.152	45.351	0	477.926	2.305	374.182	0.041	135.589	48.829	7.461	239.678	73.738	815.258
DANSKE BANK A/S	3590.64	0	1627.63	1575.7	263.868	123.441	546.453	510.499	0	0	0	0	20.9169	5093.94	866.516	2135.35	1977.23	5790.8	0	0	0	0	0	0	0	129.298	0	1144.46	1493.76	17.9405	0	0	0	5637.68	0	1889.76	333.973
DEKABANK DEUTSCHE GIROZENTRALE	427.862	0	32.748	286.295	0	108.819	0	245.542	0	0	0	0	0	0	0	0	420.853	10953.9	0	0	0	0	81.425	0	0	0	0	0	0	230.676	0	29.329	14.373	0	0	526.786	143.585
DEUTSCHE APOTHEKER-UND ÄRZTEBANK EG	90	0	0	90	0	0	0	0	0	0	0	0	0	0	0	0	95	1449.86	0	0	0	0	0	0	0	0	0	0	0	0	0	0	0	0	0	0	0
DEUTSCHE BANK AG	7214.76	115.428	689.292	5155.87	159.776	1094.39	3578.48	2391.55	10.0728	188.431	416.087	2.59922	175.181	27.0254	0	1645.82	6859.52	31677	53.9439	330.268	0.0240253	2076.6	234.879	0.000551	21.5967	159.023	13.4479	7535.11	2.94199	585.095	65.6253	33.5418	130.733	318.99	390.622	5046.39	35074.5
DEXIA NV	17603.2	0	0	15023.1	2011.29	568.734	108.482	380.814	53.1874	25.9714	0	0	21.8543	0	0	30.6236	2332.19	17841.7	0	1055.96	0	2805.54	42.2557	0	123.239	0	0	0	0	2062.48	138.662	0	0	156.815	0	0	268.495
ERSTE GROUP BANK AG	166.374	0.400701	4.04475	125.686	6.09511	30.1473	10786.3	75.3256	0	0	1570.26	0	8923.83	6.39547	0	82.1252	88.7862	604.344	0	1341.68	0	0	7.10704	0	6.33203	9.96516	14.6851	49.0194	0.000347268	1208.86	5815.44	6035.91	244.982	6.24145	0.362037	0	489.493
ERWERBSGESELLSCHAFT DER S-FINANZGRUPPE MBH & CO. KG	266.6	0	0	111.5	0	155.1	132.6	224.2	0	0	0	0	15.4	0	0	71	246.1	9600.2	0	154.2	0	0	0	0	13.4	96.4	0	75.8	0	190.6	81.7	14.4	0	0	0	26.2	0
GROUPE BPCE (C)	13494.8	6.29959	197.268	10678.3	80.7586	2532.15	818.741	2742.84	0.532385	105.176	8.74628	57.1565	0	1.67165	0	267.477	82071.6	10127.4	0	71.4493	181.398	3026.71	0	0	14.1365	0	0	1698.77	7.71414	408.768	23.6545	134.349	241.926	2.53518	696.729	2.98964	2835.63
HASPA FINANZHOLDING	572.52	0	1.36	258.61	140.96	171.59	14.63	7.88	0	0.06	11.04	0	0.31	0	0	7.77	24.8	3442.71	0.07	9.15	0	0	1.46	0	2.56	0	0	7.29	0	12.77	10.38	0.26	0	0	0	0	26.89
HSBC HOLDINGS PLC	8530.95	103.411	568.342	5534.23	340.114	1984.85	994.462	1511.65	0	19198.2	0	0	599.339	807.773	0	2795.36	10277.2	20914.8	36865.5	120.679	0	11261.6	52.2373	0	78.5269	99.4225	675.868	2213.22	899.566	476.64	19.9298	29.6785	110.356	492.142	45.1224	28792.1	50141
HSH NORDBANK AG	860.231	6.03828	0	641.788	51.9279	160.477	359.275	376.483	0	0	0	0	0	0	0	38.241	0	12214.4	0	18.4002	0	48.656	0	0	0	0	0	89.5177	0	17.8099	0	0	0	0	230.865	0	0
HELLENIC BANK PUBLIC COMPANY LTD	0	0	0	0	0	0	0	11.4153	8.57707	0	0.592192	326.384	0	0	0	0	0	0	0	0	0	0	0	0	0	0	0	0	0	0	0	0	0	0	0	34.6992	163.385
HYPO REAL ESTATE HOLDING AG	6612.89	0	0	3327.22	321.986	2963.68	5556.59	175.8	0	0	0	0	11.901	0	0	60.673	1786.07	8532	0	387.564	0	332.345	0	0	0	0	0	113.127	0	813.852	0	38.963	51.633	47.784	0	50.993	0
ICCREA HOLDING (C)	15239.4	0	0	15239	0.3675	0.11066	0	0	0	0	0	0	0	0	0	0	0	0	0	0	0	0	0	0	0	0	0	0	0	0	0	0	0	0	0	0	0
ING GROEP N.V.	7213.53	0.225354	34.6099	4958.24	190.95	2029.5	3910.31	15103.1	92.9696	261.075	0.813361	0.0442364	692.052	0.580147	0	2148.92	8114.32	27486.8	5.54656	291.689	0	68.9077	0.90558	0	9.51903	721.398	0	12680.8	0	5671.98	999.445	128.898	2.49382	434.828	0	8.29	3038.16
IBERCAJA BANCO SA	12316.2	0	0	671.086	100.16	11545	0	0	0	0	0	0	0	0	0	0	0	0	0	0	0	0	0	0	0	0	0	0	0	0	0	0	0	0	0	0	0
INTESA SANPAOLO SPA	57423.3	0.116044	0.206374	55101.6	19.9432	2301.47	449.882	959.217	0.278541	0	1948.02	3.38183	29.1281	16.6684	0	222.316	3454.99	4422.38	82.4047	622.846	0.077986	553.689	44.282	0	20.7795	0	0	458.574	357.405	25.1419	162.977	1788.35	358.949	346.666	0	0.00258975	269.159
INVESTERINGSMAATSCHAPPIJ ARGENTA	481.769	0	273.106	140.529	0	68.1343	62.0793	3519.95	7.65791	0	0	0	0	0	0	0	11.5015	49.4604	0	0	20.5715	0	0	0	0	0	0	0	0	34.3088	0	203.176	86.1783	0	0	0	0
JYSKE BANK A/S	41.1885	0	15.0663	10.429	15.4567	0.236469	0	0	0	0	0	0	0	2041.44	0	0	0	16.1311	0	7.38658	0	0	0	0	0	14.2727	0	0	0.0597582	4.06607	5.923	15.6812	21.8436	0	0.932829	0	0
KBC GROUP NV	3380.7	0.0255248	659.332	1417.36	35.8692	1268.11	801.629	21965.5	172.422	0	1.22476	0	7512.43	0	0	121.88	2702.65	114.42	42.4391	2125.65	0	0	16.1565	0	1.5245	8.98995	4.75049	543.966	0.10749	308.646	4.11077e-05	2452.63	4.44798	0.74556	3.5571	379.237	357.439
KUTXABANK SA	4571.39	0	0	0	0	4571.39	0	0	0	0	0	0	0	0	0	0	0	0	0	0	0	0	0	0	0	0	0	0	0	0	0	0	0	0	0	0	0
LA BANQUE POSTALE	2004.69	0	0	1146.85	0	857.84	0	1832.77	0	0	0	0	0	0	0	0	24210.1	2874.52	0	0	0	0	0	0	0	21.33	0	200.46	0	0	0	0	0	0	0	0	0
LANDESBANK BADEN-WÜRTTEMBERG	3723.18	1.28154	0	2656.74	283.511	781.642	45.1499	86.1178	0	0	0	0	27.004	0.0514369	0	16.8534	32.7147	29020.9	0	27.0581	0	0	72.5668	0	0	0.0117141	0	30.9023	0.710996	56.4923	0	0	0	0.138143	106.232	0.0345859	1842.26
LANDESBANK HESSEN-THÜRINGEN GIROZENTRALE	825.068	0	0	72.4326	0	752.636	195.574	168.45	0	0	0	0	3.57219	0	0	41.3497	450.041	32014	0	0.0415168	0	0	0.0765688	0	1.03393	76.2025	0	112.946	0	49.6511	0	43.8287	0	0	41.5835	28.3733	557.751
LANDESKREDITBANK BADEN-WÜRTTEMBERG–FÖRDERBANK	407	0	0	357	50	0	128	0	0	0	0	0	0	0	0	0	82	12181	0	0	0	0	0	0	0	0	0	0	0	0	0	0	0	0	0	0	0
LANDWIRTSCHAFTLICHE RENTENBANK	532.322	0	0	307.907	130.48	93.9355	208.256	101.84	0	0	0	0	0	0	0	0	0	5251.97	0	0	0	0	0	0	0	0	0	0	0	0	0	0	61.6878	0	0	0	0
LIBERBANK SA	13465	10.2911	0	278.112	35.0365	13141.5	0	0	0	0	0	0	0	0	0	0	0	0	0	0	0	0	0	0	0	0	0	0	0	0	0	0	0	0	0	0	0
LLOYDS BANKING GROUP PLC	0	0	0	0	0	0	398.956	93.1876	0	0	0	0	0	0	0	226.532	313.954	232.632	0	0	0	0	0	0	0	0	0	410.924	0	1130.02	0	0	0	61.6503	0	71404.3	9613.9
MEDIOBANCA – BANCA DI CREDITO FINANZIARIO SPA	6137.91	0	0	6137.91	0	0	0	0	0	0	0	0	0	0	0	0	167.64	739.24	0	14.589	0	0	0	0	0	27.254	0	0	0	0	0	0	0	0	0	0	0
MÜNCHENER HYPOTHEKENBANK EG	109.723	0	0	47.9448	0	61.7785	338.11	168.818	0	0	0	0	0	0	0	165.533	234.704	4896.97	0	0	0	0	0	0	0	0	0	25.3197	0	63.0326	0	0	0	0	25.3422	0	0
N.V. BANK NEDERLANDSE GEMEENTEN	537.048	0	0	315.697	0	221.351	966.902	741.42	0	0	0	0	0	0	0	928.077	1031.69	1325.96	0	0	0	0	0	0	0	0	0	31462.3	0	0	0	0	0	0	0	0	0
NOVA KREDITNA BANKA MARIBOR D.D.	0	0	0	0	0	0	76.297	65.881	0	0	0	0	0	0	0	0	80.812	61.184	0	0	0	0	0	0	0	0	0	45.168	0	0	0	11.603	861.303	0	0	0	0
NRW.BANK, DÜSSELDORF	6138.17	0	775.947	2014.11	860.966	2487.15	1154.35	1073.72	36.7913	0	10.642	0	7.29298	0	0	311.5	2556.93	37954.5	0	70.4646	99.0397	139.528	26.5455	0	69.0128	231.798	0	2350.51	0	401.007	0	246.423	133.198	0	118.352	64.4025	473.837
NEDERLANDSE WATERSCHAPSBANK N.V.	60.478	0	0	60.478	0	0	0	0	0	0	0	0	0	0	0	0	0	26.327	0	0	0	0	0	0	0	0	0	16692.3	0	0	0	0	0	0	0	0	0
NORDDEUTSCHE LANDESBANK -GIROZENTRALE-	2097.01	0	22	1662.35	157	255.664	1491.41	828.861	0	7	0	0	36	0	0	130	242.861	34660.1	0	166	0	249.863	63.39	0	0	71	0	369.646	0	306	0	0	31	36	84	0	1242
NORDEA BANK (C)	197.862	0.00946938	0	92.986	49.9749	54.8916	287.481	1320.61	0	0	0	0	0	3264.97	140.029	3760.46	2490.41	4646.68	0	0.001685	0	16.3549	4.97607	0	52.1463	799.444	0	1315.89	2574.88	7.96168	0	0	0	4385.79	0	1.16795	5828.21
NOVA LJUBLJANSKA BANKA D.D., LJUBLJANA	17.745	0	7.638	10.107	0	0	97.6491	72.303	0	0	0.909	0	3.467	0	0	48.472	82.1578	111.482	0	0	0	0	0	0	1.176	14.8098	0	76.347	0	0	0	17.835	1413.36	10.325	0	0	0
NYKREDIT REALKREDIT A/S	0	0	0	0	0	0	0	0	0	0	0	0	0	2147.55	0	0	44.9272	211.494	0	0	0	0	0	0	0	0	0	0	0	0	0	0	0	568.047	0	0	0
OP-POHJOLA GROUP	0.216	0.187	0.004	0.024	0.001	0	0.009	180.668	0	0	0	0	0	0	31.273	742.382	109.4	1243.5	0	0	0	0	0	0	0	0	0	0.172	0	0	0	0	0	5.498	0	0	0
OTP BANK NYRT.	0	0	0	0	0	0	0	0	132.766	0	185.67	0	0	0	0	0	0	0	0	4113.43	0	0	0	0	0	0	0	0	0	0	48.8958	89.3	0	0	0	0	3.29264
PERMANENT TSB GROUP HOLDINGS PLC	5047	0	5047	0	0	0	0	0	0	0	0	0	0	0	0	0	0	0	0	0	0	0	0	0	0	0	0	0	0	86	0	0	0	0	0	0	0
POWSZECHNA KASA OSZCZĘDNOŚCI BANK POLSKI SA	0	0	0	0	0	0	0	0	0	0	0	0	0	0	0	0	0	0	0	0	0	0	0	0	0	0	0	0	0	7225.61	0	0	0	0	0	0	0
PRECISION CAPITAL SA	1024	0	259	507	0	258	122	878	0	0	0	0	56	10	0	76	834	145	0	0	0	0	0	0	5	980	0	55	0	98	0	117	0	0	1065	0	0
PROMONTORIA SACHER HOLDING N.V.	431	0	88	183	0	160	6109	121	0	0	21	0	34	0	0	44	172	59	0	0	0	0	24	0	0	0	11	0	0	45	0	43	0	0	5	62	0
RCI BANQUE (RENAULT CRÉDIT INTERNATIONAL BANQUE)	61	0	0	42	2	17	4	4	0	0	0	0	1	0	0	0	490	54	0	0	0	0	0	0	0	0	0	0	0	20	0	0	0	0	0	2	0
RAIFFEISEN-HOLDING NIEDERÖSTERREICH-WIEN REGISTRIERTE GENOSSENSCHAFT MIT BESCHRÄNKTER HAFTUNG	170.766	0	0	170.766	0	0	3065.66	118.584	0	0	0	0	10.267	0	0	282.407	265.547	570.296	0	0	0	0	0	0	0	13.607	0	65.099	0	43.81	0	0	0	20.681	0	0	0
RAIFFEISEN-LANDESBANKEN-HOLDING GMBH	742.426	0	100.327	442.362	0.00274906	199.734	2675.47	115.593	394.883	56.6079	574.431	0	1778.28	30.4964	0	62.7295	1870.35	822.426	1.57357	928.232	0	0	7.2205	0	4.51442	0	0	664.196	0.0113207	2945.98	963.637	1755.88	146.326	65.4886	0.129229	0.00138909	72.364
RAIFFEISENBANKENGRUPPE OÖ VERBUND EGEN	183.361	0	64.3747	103.677	15.3093	0	2271.33	57.7514	2.9747	0	2.88736	0	71.5379	0	0	11.7711	119.836	138.885	0	0	0	0	2.22187	0	2.5932	0.275018	0	61.8527	0	65.642	4.12856	48.5092	0.352753	0	0	0	0
SFIL (SOCIÉTÉ DE FINANCEMENT LOCAL)	8365.47	0	0	7922.09	58.8219	384.56	197.792	92.1806	0	0	0	0	0	0	0	1.55308	39899.7	635.076	0	0	0	40.5092	0	0	0	0	0	0	0	0	0	0	0	22.2677	2491.03	0	345.164
SKANDINAVISKA ENSKILDA BANKEN - GROUP	29	0	0	29	0	0	2	0	1	13	3	0	0	151	1085	732	64	9613	0	0	0	0	125	0	538	0	0	212	319	2	0	0	0	3732	0	0	220
SOCIÉTÉ GÉNÉRALE SA	10726.1	0.000159154	211.023	6263.59	340.847	3910.6	2232.35	3592.56	493.727	226.805	723.169	0.0132494	4710.69	20.4761	0	477.023	38056.1	17268.2	1092	41.0279	0	9484.8	3.98487	0	16.1728	0	0	2098.55	7.42522	1516.61	1963.74	553.397	377.693	92.6881	61.5131	2685.43	25406
SVENSKA HANDELSBANKEN - GROUP	0	0	0	0	0	0	0.011	0.001	0.005	5.22	0	0	0.003	96.649	0	1386.11	5.952	688.8	0	0.012	0.011	0.003	0.005	0	0.004	24.221	0	0	160.939	3.359	0	0	0	4961.56	0	0.173	0.016
SWEDBANK - GROUP	0	0	0	0	0	0	0	0	0	0	0	0	0	54.7216	156.712	190.248	0	1.38401	0	0	0	0	48.0145	0	727.563	0	0	101.033	140.53	0	0	0	0	4080	0	0	0
SYDBANK A/S	0	0	0	0	0	0	0	0	0	0	0	0	0	1442	0	0	0	3	0	0	0	0	0	0	0	0	0	0	0	0	0	0	0	0	0	0	0
THE ROYAL BANK OF SCOTLAND GROUP PUBLIC LIMITED COMPANY	5429.94	10.2709	275.231	3901.66	227.244	1015.53	1450.76	1428.65	6.41931	265.759	10.2709	0	3.85159	3.28386	0	754.486	9159.88	18044.7	482.732	17.9741	0	3990.24	1.28386	0	15.4063	0	0	1715.24	11.5548	23.1095	14.1225	8.98703	0	1007.63	380.023	26268.1	24503.9
UNICREDIT SPA	72725.3	0.793553	1.4869	68548.9	104.584	4069.63	15796.9	474.293	1521.43	301.512	3379.87	0.00205139	2801.52	51.7039	0	29.6371	2484.46	27048.3	6.10472	1033.74	23.4726	0.0111036	8.01798	0	18.9013	0	0.00225181	78.3079	1.21209	7803.99	1578.69	1093.73	561.185	2.11297	1.8315	0.0497408	366.108
UNICAJA BANCO SA	16820.7	0	0	573.521	28.3753	16218.8	0	0	0	0	0	0	0	0	0	0	0	0	0	0	0	0	0	0	0	0	0	0	0	0	0	0	0	0	0	0	0
UNIONE DI BANCHE ITALIANE SCPA	21916.7	0	0	21916.7	0	0	0	0	0	0	0	0	0	0	0	0	0	0	0	0	0	0	0	0	0	0	0	0	0	0	0	0	0	0	0	0	0
VW FINANCIAL SERVICES AG	6.71145	0	0	6.71145	0	0	103.496	0.303951	0	0	0	0	0	0	0	511.27	0	878.22	0	0	0	0	0	0	0	0.00392732	0	362.241	2.5098	11.3998	0	0	0	40.2143	0	68.9827	0
VENETO BANCA SCPA	4476.83	3.50149	0.0272772	4430.09	0.699176	42.5134	0.134828	4.69431	0	0	5.36718	0	0	0	0	3.09434	0.51353	0.576532	0	0	0	0	0	0	0	0	0	7.63056	0	0.00492761	11.5151	0	0	0	0	0	0
WGZ BANK AG WESTDEUTSCHE GENOSSENSCHAFTS-ZENTRALBANK	3104.3	0	160.436	1476.3	423.277	1044.29	831.442	119.646	9.00134	0	37.1785	0	0	0	0	56.7378	163.353	17711.7	0	6.93672	0	0	4.34749	0	18.8194	98.9811	0	113.026	0.0257141	144.753	3.52701	2.54606	1.74583	30.0704	0	0	0
DE VOLKSBANK N.V. (C)	519.354	0	118.005	401.349	0	0	223.194	1843.32	0	0	0	0	0	0	0	23.8771	876.947	2431.3	0	0	0	578.393	0	0	0	0	0	1963.72	0	0	0	0	0	20.6353	415.933	0.0551184	0
Total	864147	388.009	30139.5	428181	40369.5	365068	81406	130027	2945.09	25046.7	8947.32	3992.75	28264.4	19983.8	2344.78	28249.4	370153	560924	44529.1	14631.2	348.528	58994.1	1146.28	0.000551	2576.82	7687.25	1608.07	137944	10496.9	54719	12237.9	15553.3	5203.96	28433	11526.3	202009	276914

## Sheet: Bank Holdings & GIIPS 201512
Cons. Bank Name	GIIPS Total	Greece	Ireland	Italy	Portugal	Spain	Austria	Belgium	Bulgaria	China	Croatia	Cyprus	Czech Republic	Denmark	Estonia	Finland	France	Germany	Hong Kong	Hungary	Iceland	Japan	Latvia	Liechtenstein	Lithuania	Luxembourg	Malta	Netherlands	Norway	Poland	Romania	Slovakia	Slovenia	Sweden	Switzerland	United Kingdom	United States
ABLV BANK	0	0	0	0	0	0	0	0.481999	0	0	2.83628	0	4.4812	22.9834	0	32.2014	0	12.9419	0	0.995676	0	0	245.067	0	25.133	0	0	0	0	22.254	0	19.3763	0.962873	95.3652	0	18.3868	977.943
ABN AMRO (C)	1046.24	0	0	408.618	0	637.625	1770.97	3184.41	0	0	0	0	0	267.952	0	2169.4	4700.61	4566.49	60.2792	0	0	1967.94	0	0	0	148.241	0	11358.8	0	442.477	0	0	0	366.421	0	276.54	3481.37
AXA BANK EUROPE SA	560.496	0	0	343.404	15.6248	201.467	796.412	2374.33	0	0	0	0	0	0	0	0	929.624	0	0	0	0	0	0	0	0	1398.4	0	1023.3	0	0	0	0	0	0	0	0	0
AAREAL BANK AG	2020.01	0	0	1494.66	177.543	347.813	948.728	8.27277	0	0	0	0	0	0	0	0	581.975	6068.85	0	0	0	31.4871	0	0	28.1705	0	0	0	0	193.156	0	0	0	0	0	178.905	0
ALLIED IRISH BANKS (C)	11727.6	0	9365.14	1177.14	0	1185.34	30.0507	78.4074	0	0	0	0	36.5887	0	0	0	476.774	213.173	0	0	0	0	0	0	0	0	0	264.201	0	122.813	0	55.8378	0	0	0	139.853	436.116
ALPHA BANK SA	3888.76	3888.76	0	0	0	0	0	0	0	0	0	97.536	0	0	0	0	0	3.994	0	0	0	0	0	0	0	0	0	0	0	0	258.228	0	0	0	0	0	0
BNP PARIBAS SA	25525.5	0	901.548	16802.8	1204.02	6617.12	3103.9	27767.9	0	732.482	0	0	0	81.2069	0	602.278	38544.8	12044.2	183.738	270.624	0	7821.11	0	0	0	3193.95	0	6120.12	55.8882	2389.16	0	0	0	162.31	769.182	14939.7	43642.6
BANCA MONTE DEI PASCHI DI SIENA SPA	26393.3	0.005411	0.001821	26336.9	2.33007	54.125	0.084952	77.5338	0	0	0	0	0	0	0	0	11.1531	24.2482	29.6253	0.778036	0	0	0	0	10.3148	1.92843	0.000106	0.033879	0	11.7233	1.24772	0	0	0	0	0.046674	0.320083
BANCA POPOLARE DI SONDRIO, SOCIETÀ COOPERATIVA PER AZIONI	7466.88	0	0	7466.88	0.001034	0	0	0	0	0	0	0	0	0	0	3.69272	0	2.91391	0	0	0	0	0	0	0	5.23657	0	2.8829	0	0	0	0	0	5.43459	17.9161	0	0.166199
BANCO BPI SA	4268.51	0	0	953.901	2858.13	456.479	0	0	0	0.000297	0	0	0	0	0	0	0	0	0	0	0	0	0	0	0	0	0	0	0	0	0	0	0	0.004556	0	0.000596	0
BANCO BILBAO VIZCAYA ARGENTARIA SA	76031.4	0	0.602	9831.77	701.894	65497.2	24.192	349.034	20.296	0.001	0	0	0	0	0	13.914	960.67	533.609	63.997	0	0	9.006	0	0	10.183	0	0	250.814	0	22.235	299.237	0	0.031	0	0	0.025	15809.4
BANCO COMERCIAL PORTUGUÊS SA	4849.65	0	0.423502	51.1115	4759.25	38.8648	0	0.296074	0	0	0	0	0	0	0	0	0.24358	0.319566	0	0	0	0	0	0	0	0	0	0.0999087	0	2404.83	0	0	0	0	0	0	0
BANCO SANTANDER SA	65625.2	0.001	0	4093.62	10253.5	51278.1	63.817	205.335	0	0	0	0	0	0.895	0	253.359	803.253	609.85	0	0	0	3649.6	0	0	0	16.509	0	2150.2	34.076	4899.36	0	0	0	32.005	92.977	6785.02	10165.4
BANCO DE SABADELL SA	20338.6	0	0	6060.13	675.934	13602.5	0	0.02	0	0	0	0	0	0	0	0	30.028	0	0	0	0	0	0	0	0	0	0	75.746	0.001	0	0	0	0	0	0	1690.07	2509.98
BANK OF CYPRUS (C)	0	0	0	0	0	0	0	0	0	0	0	573.749	0	0	0	0	0	0	0	0	0	0	0	0	0	0	0	0	0	0	0	0	0	0	0	0	0
BANK OF IRELAND (C)	5687.29	0	4863.75	320.271	149.226	354.04	0	435.138	0	0	0	0	0	0	0	61.4704	957.966	0	0	0	0	0	0	0	0	0	0	135.296	0	0	0	0	10.5611	0	0	726.666	1.859
BANK OF VALLETTA PLC	49.2258	0.016361	5.95575	19.578	2.15134	21.5243	6.65358	5.65298	0	5	0	0	0.25	0	0	43.1483	45.7543	130.36	0	2.23412	0	7.31124	0	0	0	0	1287.07	34.6699	37.7149	16.0756	0	5.8508	4.4312	26.3285	0	0	0
BANQUE PSA FINANCE	0.016	0	0	0.016	0	0	0	0	0	0	0	0	0.070274	0	0	0	0	0	0	0	0	0	0	0	0	0	0	0	0	0	0	0.034	0	0	0	0	0
BARCLAYS PLC	4946.35	2.34621	224.833	2330.37	593.796	1795	786.54	2917.61	0	1922.66	0	39.4273	2.68216	1924.45	0	2049.77	12407.8	10048.9	0	23.5058	0.353771	7255.03	0	0	0.590483	0	0	5045.19	28.8593	305.158	0	100.485	331.692	1470.58	2782.41	38760.6	38785.7
BAYERISCHE LANDESBANK	626.89	0	0	372.15	0	254.74	70.5786	53.5809	0	0	0	0	58.2445	0	0	25.4207	747.292	34998.1	0	0	0	0	0	0	0	0	0	85.8657	0	200.108	0	49.9489	0	76.3182	141.034	1278.2	4544.88
BELFIUS BANQUE SA	3183.94	0.128237	0	3183.81	0	0	0.001591	25445	0	0	0	0	0	0	0	0	1451.05	0.027612	0	0	0	387.667	0	0	0	185.309	0	12.7569	0	129.83	0	0	0	0	0	0	0
COMMERZBANK AKTIENGESELLSCHAFT	18905.5	0.00567977	728.323	11736.7	1615.07	4825.47	1134.77	552.173	8.23588	344.671	8.8588	1.08201	315.281	0	8.28182	305.659	1344.47	23081	47.4021	703.358	0.001092	3652.76	12.7152	0	183.588	2.04977	0	767.156	0.110884	5629.91	41.0833	64.0056	58.4833	22.1316	1510.96	3635.03	5809.08
CAIXA CENTRAL - CAIXA CENTRAL DE CRÉDITO AGRÍCOLA MÚTUO, CRL	3207.19	0	0	1466.51	1530.96	209.71	0	0	0	0	0	0	0	0	0	0	0	0	0	0	0	0	0	0	0	0	0	0	0	0	0	0	0	0	0	0	0
CAIXA GERAL DE DEPÓSITOS SA	16936.6	4.01251	0	316.389	15961.2	655.022	0	0.324345	0	3.77744	0	0	0	0	0	0	167.938	0	0	0	0	0	0	0	0	199.909	0	0	0	0	0	0	0	0	0	0	136.379
COÖPERATIEVE RABOBANK U.A.	17.5818	0.020956	0.029317	16.2264	0.041443	1.26375	156.91	309.231	0	57.1327	0	0	0	0.002805	0	481.836	3696.57	209.179	0	0	0	0	0	0	0	0	0	23048	0.06075	0	0	0	0	14.851	8.37203	11.5027	2618.29
CREDITO EMILIANO HOLDING SPA	2966.29	0	0	2789.35	0	176.933	0	788.129	0	0	0	0	0	0.006917	0	0	604.404	0.161312	0	0	0	0	0	0	0	0	0	0.143033	0.011057	0	0	0	0	0	0	0.313542	0.766085
CRÉDIT AGRICOLE GROUP (C)	13765.9	0	224.953	8820.06	707.793	4013.09	1112.08	3278.45	0	158.139	0	0	0.595	169.841	0	976.294	82579.4	3579.41	1714.84	0	0	3981.06	0.454	0	0	2109.84	0	824.515	200.494	64.1463	12.1105	39.113	39.313	570.668	57.166	19.6581	1742.66
CRÉDIT MUTUEL GROUP	1987.89	0	99.909	1049.57	118.271	720.147	363.674	733.085	0	0	0	0	0	0	0	0	32535.3	2270.39	0	0	0	4.445	0	0	0	1146.72	0	596.136	0	0	0	0	0	0	24.43	320.665	1558.1
DEPFA BANK PLC	2642.69	0	224.61	560.986	0	1857.09	43.8166	797.828	0	0	0	0	0	77.7399	0	173.157	1064.6	2558.23	0	0	0	239.093	0	0	0	0	0	0	0	344.486	0	52.5946	0	127.946	141.404	91.0739	1698.11
DNB BANK ASA	0	0	0	0	0	0	55.5511	0.0258253	0	0	0	0	0	0	6.43012	104.47	87.6966	27.4806	0	0	0.000937207	30.4835	59.7171	0	363.719	545.01	0	0	5610.5	236.09	0	0	0	217.648	0	0	323.667
DZ BANK AG DEUTSCHE ZENTRAL-GENOSSENSCHAFTSBANK, FRANKFURT AM MAIN	4684.75	0	6.66803	2100.6	491.328	2086.15	714	365.52	0	0	0	0	174.464	0.0735731	0	68.1395	788.226	32576.3	5.92246	654.861	0	76.2611	0.0398059	0	32.557	35.3597	0	422.423	0.756052	384.862	0	242.377	30.2402	60.6964	302.935	55.0364	501.269
DANSKE BANK A/S	3103.68	0	672.293	966.183	197.033	1268.17	1040.67	1210.54	0	0	0	0	20.6794	5644.8	0	2698.89	2782.84	3444.65	0	0	0	0	5.36542e-06	0	0	40.8193	0	1497.74	1284.23	0	0	0	0	2900.63	0	3740.16	1164.98
DEKABANK DEUTSCHE GIROZENTRALE	415.297	0	31.3931	274.744	6.93304	102.227	48.7914	52.1924	0	0	0	0	0	0	0	0.00371437	76.0177	9870.04	0	0	0	0	75.8668	0	0	0	0	0.00490712	0	225.402	0	55.8271	65.2292	0	0	634.854	159.075
DEUTSCHE BANK AG	2782.05	24.8427	80.6001	1442.01	286.558	948.044	3002.79	2799.78	22.4308	955.309	548.34	0.707703	80.056	10.6858	0	2041.48	9549.89	29557.2	0.739629	109.057	1.73114	2664.37	35.3108	0.00200565	32.8331	3194.66	0	5355.3	3.99843	479.696	208.507	30.3572	392.443	286.235	457.447	6806.44	31771.3
DEUTSCHE PFANDBRIEFBANK AG	4858.94	0	0	2531.15	319.879	2007.91	5148.71	121.754	0	0	0	0	11.6669	0	0	57.3539	2352.18	7260.84	0	274.843	0	336.349	0	0	0	253.613	0	112.504	0	287.003	0	37.8278	50.9282	46.8161	0	53.6169	0
DEXIA NV	31872.8	0	0	22069.5	2879.11	6924.18	105.135	155.018	7.30175	0	74.036	0	8.67746	0	15.7242	26.3797	7461.45	15316.3	0	919.387	112.083	3509.99	71.6559	0	82.901	0	0	0	0	1819.36	304.974	0	10.7633	92.5747	0	7329.44	10694.3
ERSTE GROUP BANK AG	140.124	0.0273923	2.11636	118.892	5.66333	13.4248	10256.3	212.558	4.19336	0	2432.3	0	7970.74	2.75904	0	118.423	59.8135	581.85	0	1580.5	0	0	12.4183	0	11.2559	15.4882	4.1e-07	45.163	0	1539.3	5621.99	5818.71	254.734	5.50232	0.010142	0	858.864
ERWERBSGESELLSCHAFT DER S-FINANZGRUPPE MBH & CO. KG	198.544	0	0	50.094	0	148.45	139.938	174.587	0	0	0	0	15.001	0	0	94.859	308.182	7974.19	0	150.957	0	0	0	0	13	95.045	0	75.015	0	185.104	80.332	14	0	0	0	27.334	0
EUROBANK ERGASIAS SA	3930.19	3930.19	0	0	0	0	0	0	182.695	0	0	0	0	0	0	0	0	71.298	0	0	0	0	0	0	0	0	0	0	0	0	555.451	0	0	0	0	0	0
FIRST INVESTMENT BANK	0	0	0	0	0	0	2.06923	3.64557	224.531	0	0	0	0	0	0	0	0	0	0	0	0	0	0.0347684	0	10.9832	0	0	0	0	0	0	1.03487	0	0	0	0	18.2963
GROUPE BPCE (C)	11971.7	0.461	149.359	8098.77	295.846	3427.32	1014.61	2406.51	0	857.057	0	0	0	0	0	270.771	155025	4303.33	261.291	1.479	211.682	4377.61	14.384	0	35.782	1115.1	0	2335.7	87.693	511.241	0	0.518	0	0	766.153	128.738	4179.34
HSBC HOLDINGS PLC	4871.67	24.1352	416.611	2499.01	544.043	1387.87	1573.29	3213.08	4.32351	32470.1	16.9349	7.97649	1312.1	460.254	0	1717.25	14153.5	19801.7	1744.53	223.476	0	16258	51.9537	0	44.0783	3440.56	836.411	3909.05	714.745	981.426	57.5466	1.80031	113.475	753.461	85.6241	31946.3	98112.7
HSH NORDBANK AG	666.933	0	0	442.072	70.426	154.435	356.517	369.648	0	0	0	0	0	0	0	37.0881	0	13337.9	0	4.85478	0	48.4474	0	0	0	0	0	85.0879	0	20.0939	0	0	0	0	252.613	0	60.5444
HELLENIC BANK PUBLIC COMPANY LTD	0	0	0	0	0	0	0	0	0	0	0.302	394.134	0	0	0	55.094	0	19.802	0	0	0	0	0	0	0	0	0	18.847	0	0	0	0	0	0	0	45.978	94.497
ING GROEP N.V.	7533.49	0.031	55.968	4527.67	2.873	2946.94	4475.21	12062.5	68.603	121.174	0	0	719.013	0	0	2223.29	7776.72	19872.9	0	614.117	0	76.264	0.156	0	2.516	391.074	0	15709.8	0	6884.59	934.624	165.759	3.28	414.624	0	860.004	3366.59
INTESA SANPAOLO SPA	62542.4	0.569	204.974	55782.4	39.503	6514.96	29.5235	264.156	0	0	2016.06	0	23.186	13.786	0	103.303	5199.2	5489.97	0	718.452	0.084	775.061	58.417	0	48.012	0	0	531.2	0.367	220.268	155.105	1594.85	410.385	116.311	0	219.392	2610.71
INVESTERINGSMAATSCHAPPIJ ARGENTA	635.199	0	308.746	136.151	0	190.302	101.531	2526.15	7.56925	0	0	0	63.1253	0	0	0	11.5009	50.69	0	0	52.6477	0	85.7401	0	70.5136	0	0	101.475	0	143.331	11.5919	99.179	88.1154	25.0298	0	0	0
JYSKE BANK A/S	32.5044	0.0119407	15.7901	0	5.77217	10.9302	0.00590009	65.1331	0	0	0	0	20.2849	1501.46	0	2.11347	40.0185	74.7799	0	8.53317	0.1588	0	0	8.7101e-06	0	0	0	0	0.0558987	18.2049	5.91446	22.0285	25.0726	0	0.0360787	30.5096	0.0689469
KBC GROUP NV	5809.89	0.135429	945.618	1969.98	264.141	2630.02	475.868	21849.6	245.338	2.34647	0	0	7121.45	0	0	47.7786	3881.06	163.562	61.7495	2045.85	0	0	19.6639	0	7.21504	1735.24	4.81757	228.235	0	776.791	3.99792	2737.7	16.9371	0	0	683.439	644.715
KOMMUNINVEST - GROUP	0	0	0	0	0	0	0	0	0	0	0	0	0	54.9041	0	210.673	0	44.6959	0	0	0	0	0	0	0	0	0	0	0	0	0	0	0	13285.2	0	105.043	0
LANDESBANK BADEN-WÜRTTEMBERG	3090.17	0.55971	0	2056.36	281.954	751.302	42.7066	457.147	0	0	0	0	17.2279	0.0617233	0	369.718	12.996	29334.2	0	27.8449	0	0	66.8221	0	0	0.0281919	0	506.628	0.892255	55.3938	0	0	0	0.183585	297.479	0.147839	3602.36
LANDESBANK HESSEN-THÜRINGEN GIROZENTRALE	636.279	0	0	52.9278	0	583.352	191.42	160.165	0	0	0	0	0.7792	0	0	50.74	1202.26	31065.2	0	0	0	0	1.09569	0	0.140112	80.6288	0	0	0	16.5514	0	17.0639	0	0	46.4116	8.90941	82.1948
LANDWIRTSCHAFTLICHE RENTENBANK	492.958	0	0	319.614	80.0698	93.2747	199.256	101.841	0	0	0	0	0	0	0	0	0	6788.96	0	0	0	0	0	0	0	0	0	0	0	0	0	0	63.2628	0	0	0	0
LLOYDS BANKING GROUP PLC	37.0173	0	0	0	0	37.0173	0	27.7	0	0	0	0	0	0	0	20.5158	356.429	187.288	0	0	0	0	0	0	0	0	0	383.307	0	0	0	0	0	165.132	0	70183.5	9477.91
MDB GROUP LIMITED	50.2341	0	0	0	0	50.2341	0	0	0	0	0	0	0	0	0	0	119.321	71.8052	0	0	0	0	0	0	0	0	26.7773	0	0	0	0	0	0	0	0	0	0
MEDIOBANCA – BANCA DI CREDITO FINANZIARIO SPA	7386.61	0.37	0	7213.84	0	172.402	0	0	0	0	0	0	0	27.374	0	0	349.563	789.104	0	3.1	0	0	0	0	0	0	0	0	0	0	0	0	0	0	0	0	0
N.V. BANK NEDERLANDSE GEMEENTEN	543.908	0	0	326.69	0	217.218	948.706	771.831	0	0	0	0	0	0	0	823.07	1279.07	2064.26	0	0	0	0	0	0	0	0	0	35126.4	0	0	0	0	0	0	0	0	0
NOVA KREDITNA BANKA MARIBOR D.D.	36.199	0	2.275	23.874	0	10.05	55.031	60.385	0	0	0	0	14.279	0	0	7.423	72.239	40.896	0	0	0	0	10.019	0	0	8.36	0	53.953	0	21.289	5.788	9.352	1091.8	0	0	0	0
NRW.BANK, DÜSSELDORF	5155.62	0	772.033	1861.77	375.385	2146.43	1245.6	998.006	0	0	0	0	7.48514	0	0	308.286	2476.45	41436.9	0	15.8815	34.9347	253.134	26.5417	0	134.792	231.873	0	1992.23	0	680.986	0	164.101	135.431	5.62665	565.55	68.3456	525.553
NATIONAL BANK OF GREECE SA	9923.89	9923.89	0	0	0	0	0	0	475.753	0	0	0	0	0	0	0	0	0	0	0	0	0	0	0	0	11938.6	0	0	0	0	239.937	0	0	0	0	0.001	0
NORDDEUTSCHE LANDESBANK -GIROZENTRALE-	1273.47	0	31.5139	1052.71	50.7248	138.523	1424.81	962.909	9.25852	14.4291	0	0	34.4927	0	0	168.665	200.128	33756.1	0	112.925	0	245.917	58.976	0	0	56.8987	0	440.215	0	307.926	0	0	4.38029	35.6097	85.7492	0	1677.12
NORDEA BANK (C)	55.7775	0.0633332	0.557158	55.1233	0	0.0336253	404.99	1149.64	0	0	0	0	0	3366.14	103.052	3926.38	2614.94	2673.45	0	0	0	0.0436368	10.4838	0	66.0005	705.427	0	1153.41	1121.62	7.10713	0	0	0	9194.14	0.00021764	1.12759	6087.82
NOVA LJUBLJANSKA BANKA D.D., LJUBLJANA	49.236	0	12.095	22.396	0	14.745	80.932	61.581	0	0	1.339	0	4.559	0	0	38.012	60.912	86.396	0	0	0	0	0	0	1.144	31.232	0	70.82	0	1.073	0	20.962	1796.34	10.311	0	0	4.575
NOVO BANCO	5889.46	0	0	1964.06	2987.99	937.42	0	0	0	0	0	0	0	0	0	0	0	49.969	0	0	0	0	0	0	0	0	0	0	0	0	0	0	0	0	0	0	0
OP-POHJOLA GROUP	0.226696	0.209881	0.003525	0.011829	0.001461	0	106.739	239.365	0	0	0	0	0	0	22.4827	892.675	101.322	2168.25	0	0	0	0	0	0	21.2163	575.701	0	1223.99	0	0	0	0	0	50.0742	0	0	0
OTP BANK NYRT.	0	0	0	0	0	0	0	0	249.336	0	279.734	0	0	0	0	0	0	0	0	6263.7	0	0	0	0	0	0	0	0	0	0	102.268	103.732	0	0	0	0	0
PERMANENT TSB GROUP HOLDINGS PLC	3823.78	0	3823.78	0	0	0	0	0	0	0	0	0	0	0	0	0	0.001	0	0	0	0	0	0	0	0	0	0	0	0	0	0	0	0	0	0	0	0
PIRAEUS BANK SA	3446.69	3446.69	0	0	0	0	0	0	22.8482	0	0	0.05507	0	0	0	0	0	0	0	0	0	0	0	0	0	16964	0	0	0	0	311.118	0	0	0	0	0	0
PRECISION CAPITAL SA	1744.31	0	505.683	662.691	25.0003	550.94	243.739	988.557	0	0	10.0185	0	76.9327	0	0	94.1832	1020.73	250.985	0	0	0	25.4882	0	0	114.762	851.146	0	144.676	0	228.74	0	200.942	41.9145	0	0	33.3951	325.328
PROMONTORIA SACHER HOLDING N.V.	406.752	0	101.833	168.332	0	136.587	3799.67	132.02	0	0	0	0	33.7069	0	0	0	124.671	119.456	0	0	0	0	0	0	0	44.2557	0	0	0	39.6723	0	21.3308	0	0	3.972	0	0
RBC INVESTOR SERVICES BANK SA	0	0	0	0	0	0	0	107.472	0	0	0	0	0	0	0	0	643.376	261.406	0	0	0	191.083	0	0	0	0	0	73.0594	0	0	0	0	0	0	0	0	0
RCI BANQUE (RENAULT CRÉDIT INTERNATIONAL BANQUE)	100.022	0	0	50.016	0	50.006	0	0	0	0	0	0	0.246753	0	0	0	101.691	0	0	0	0	0	0	0	0	75.562	0	0	0	8.38645	0	0	0	0	0	142.104	0
RAIFFEISEN-HOLDING NIEDERÖSTERREICH-WIEN REGISTRIERTE GENOSSENSCHAFT MIT BESCHRÄNKTER HAFTUNG	168.222	0	0	168.222	0	0	2961.64	104.085	0	0	0	0	0	0	0	258.245	101.86	499.315	0	0	0	0	0	0	0	381.275	0	34.2925	0	39.2588	0	0	0	20.4492	0	139.08	127.011
RAIFFEISEN-LANDESBANKEN-HOLDING GMBH	2351.96	0	205.88	1004.56	199.99	941.529	1993.87	117.418	377.669	75.7678	486.269	0	1541.61	0	0	126.27	636.77	870.058	0	1096.84	0	0	10.2071	0	9.31998	762.271	0	435.095	0	1293.55	1281.16	1819.59	15.187	79.8388	0	0	573.628
RAIFFEISENBANKENGRUPPE OÖ VERBUND EGEN	181.655	0	63.9772	90.5189	15.1699	11.9894	2519.18	75.6487	2.92113	0	2.35822	0	73.2257	0	0	43.7442	170.19	109.616	0	0.972468	0	0	8.33584	0	8.10633	0	0	69.8775	0	84.1564	4.13541	53.3187	0	0	0.0765345	0	0
SFIL (SOCIÉTÉ DE FINANCEMENT LOCAL)	6178.18	0	0	5918.39	51.8678	207.921	146.632	76.4038	0	0	0	0	0	0	0	0.150051	47898.2	614.803	0	0	0	38.8201	0	0	0	0	0	0	0	0	0	0	0	18.5294	1858.79	0	206.246
SBERBANK EUROPE AG	15.0054	0	0	0	0	15.0054	6.05014	0	0	0	162.447	0	97.6355	0	0	0	5.63959	0	0	177.489	0	0	0	0	0	0	0	0	0	0	0	0	109.61	0	0	0	0
SKANDINAVISKA ENSKILDA BANKEN - GROUP	27.5264	0	0	27.5264	0	0	1.76216	2.40492e-05	0	0.567555	0	0	0	5.18458	134.204	806.941	36.183	7434.27	0	0.0303453	0	0	193.238	0	493.499	25.0953	0	143.989	165.961	0.0902509	0	0	0	2013.43	69.625	0.00014201	241.053
SOCIÉTÉ GÉNÉRALE SA	4810.3	8.302e-05	59.1179	2532.18	214.908	2004.09	371.82	1538.47	73.2452	151.65	256.573	0.090136	2365.78	5.45467	0	151.825	17643.3	2784.47	998.013	28.5468	0	5755.26	0	0	15.3407	323.842	0	299.098	11.6236	752.719	258.752	258.205	49.8303	0.10396	25.3767	2651.21	11188.7
SVENSKA HANDELSBANKEN - GROUP	0.014436	0	0	0.014436	0	0	0	0	0	4.78446	0	0	0	0.214975	57.684	1473.56	0	705.148	0	0	0	0	0	0	0	0	0	0	0.105201	0	0	0	0	2634.87	0	15.6895	1715.44
SWEDBANK - GROUP	0	0	0	0	0	0	0	177.638	0	0	0	0	0	28.3616	167.733	202.729	157.218	102.025	0	0.0758474	0	0	167.554	0	436.928	0	0	0	238.202	0	0	0	0	4085.37	0	0	0
THE BANK OF NEW YORK MELLON SA	1642.44	0	74.221	917.873	0	650.345	0	1015.59	0	0	0	0	0	0	0	0	2001.92	1197.12	0	0	0	0	0	0	0	71.7123	0	912.71	0	0	0	0	0	128.475	0	1484.45	4110.06
THE ROYAL BANK OF SCOTLAND GROUP PUBLIC LIMITED COMPANY	8301.11	0.412795	313.166	6417.14	307.81	1262.58	868.291	1798.05	0	267.948	0	0	0.25843	1.11873	0	873.617	7864.55	13291.6	0	218.639	0	9785.98	0	0	9.54709	0	0	4971.52	52.6748	3.89725	2.18386	58.7185	7.22511	488.291	0	29109.4	20393.3
UNICREDIT SPA	84220.5	0.513	8.022	68807.2	107.436	15297.3	15292.4	687.647	1419.32	92.625	3391.82	0.002	2388.41	0.001	0	26.577	3650.03	28286.2	3.555	1854.55	15.332	245.287	3.685	0	31.51	1248.35	1.04	39.117	0.326	8553.33	1708.84	1170.91	619.04	4.236	2.048	0	297.918
VTB BANK AG	0	0	0	0	0	0	69.4519	29.9115	0	0	50	0	0	0	0	0	0	706.407	0	0	0	0	0	0	0	0	0	0	0	0	0	0	0	0	0	0	0
VW FINANCIAL SERVICES AG	5.259	0	0	5.259	0	0	101.501	168.658	0	0	0	0	0	0	0	448.441	319.648	989.389	0	0	0	0	0	0	0	0	0	214.48	27.823	30.03	0	0.533	0	328.879	0	294.942	0
DE VOLKSBANK N.V. (C)	208.958	0	97.4028	111.556	0	0	244.962	728.99	0	0	0	0	191.992	0	0	46.0973	669.122	1365	0	0	0	434.882	0	0	0	0	0	2642.15	0	0	0	0	0	20.6408	0	0	0
Total	622970	21248.4	25601.8	312843	51434.2	211842	72274.8	129952	3425.87	38237.7	9740.23	1114.76	24807.3	13667.7	515.592	28226.8	486086	480896	5175.68	18108.4	429.009	74135.2	1300.55	0.00201436	2355.65	53646.3	2156.12	133154	9678.79	44034.6	12466.1	15108	5841.09	40459.3	10365.7	225671	349116

[truncated: 8 more sheets: Bank Holdings & GIIPS 201606, Bank Holdings & GIIPS 201612, Bank Holdings & GIIPS 201706, Bank Holdings & GIIPS 201712, Bank Holdings & GIIPS 201806, Bank Holdings & GIIPS 201812, Bank Holdings & GIIPS 201906, Bank Holdings & GIIPS 201912]
